# Supplementary material for: Functional characterization of thermotolerant microbial consortium for lignocellulolytic enzymes with central role of Firmicutes in rice straw depolymerization
Source: Sci Rep. 2021 Feb 4;11:3032. doi: 10.1038/s41598-021-82163-x (PMC7862241; doi:10.1038/s41598-021-82163-x)
Supplement: Supplementary file 5 — Supplementary Table S3. [file 41598_2021_82163_MOESM5_ESM.xlsx]

## Sheet: Sheet1
Title: Functional characterization of thermotolerant microbial consortium for lignocellulolytic enzymes with central role of firmicutes in rice straw depolymerisation
Authors: Parmeshwar V. Gavande, Arijita Basak, Subhajit Sen, Khusboo Lepcha, Nensina Murmu, Vijeta Rai, Deepika Mazumdar, Shyama Prasad Saha, Vaskar Das, Shilpi Ghosh
SequenceID	Query-Length	Bacterial Genera	CAZy Families	Enzymes	e value	Accesion number
NODE_3917_length_1718_cov_12.2399,237 1 238	238	Thermohydrogenium	GH5	endo-1,4-beta mannosidase	1e-31	TCW39490.1
NODE_767_length_9330_cov_142.394,1238 6440 7678	1239	Caldibacillus	GT4	glycosyltransferase family 4 protein	Zero	WP_120665366.1
NODE_14532_length_324_cov_6.30483,323 1 324	324	Thermoanaerobacterium	GH67	alpha-glucuronidase	3e-71	WP_154645633.1
NODE_14532_length_324_cov_6.30483,323 1 324	324	Thermoanaerobacterium	GH67	alpha-glucuronidase	3e-71	WP_154645633.1
NODE_14532_length_324_cov_6.30483,323 1 324	324	Thermoanaerobacterium	GH67	alpha-glucuronidase	3e-71	WP_154645633.1
NODE_1559_length_3949_cov_3.72085,1706 1734 3440	1707	Algoriphagus	GH43	family 43 glycosylhydrolase	zero	WP_111394928.1
NODE_14504_length_325_cov_3.98889,324 1 325	325	Thermoanaerobacterium	GH67	alpha-glucuronidase	6e-61	WP_013297478.1
NODE_503_length_15020_cov_36.0254,1808 3545 5353	1809	Bacillus	GH13	alpha-glycosidase	zero	WP_034766932.1
NODE_718_length_10016_cov_3.24536,1070 8370 9440	1071	Algoriphagus	GH18	glycoside hydrolase family 18 protein	zero	WP_111393405.1
NODE_42_length_74941_cov_111.434,626 22263 22889	627	Aneurinibacillus	GT26	MULTISPECIES: Sugar transferase	4e-137	WP_057897442.1
NODE_13271_length_374_cov_1.22257,373 1 374	374	Thermoanaerobacterium	GH39	xylan 1,4-beta-xylosidase	2e-82	WP_150201039.1
NODE_185_length_33405_cov_50.0681,1763 4597 6360	1764	Geobacillus	CBM34	alpha-glycosidase	zero	WP_033019703.1		.
NODE_1382_length_4481_cov_16.0282,175 4306 4481	176	Thermoanaerobacterium	GT2	glycosyltransferase family 2 protein	2e-30	WP_094043754.1
NODE_10521_length_484_cov_1.38228,433 1 434	434	Pseudoclostridium	GT2	glycosyltransferase	6e-61	WP_161496439.1
NODE_2623_length_2445_cov_2.69372,1059 1 1060	1060	Proteobacteria bacterium	GT2	glycosyl transferase family 2	zero	PZN44836.1
NODE_10943_length_470_cov_1.40964,469 1 470	470	Pseudoclostridium	GT4	glycosyltransferase	5e-48	WP_161496439.1
NODE_1358_length_4539_cov_2.6512,779 1 780	780	Pseudoclostridium	GH18	glycoside hydrolase family 18 protein	zero	WP_103079748.1
NODE_719_length_10006_cov_15.7851,1112 60 1172	1113	Tissierella	GT4	glycosyltransferase family 4	2e-179	WP_154440779.1
NODE_1054_length_6036_cov_28.1495,362 490 852	363	Bacillus	AA1	Multicopper oxidase domain-containing protein	2e-43	WP_153126005.1
NODE_97_length_49663_cov_98.7161,2999 28708 31707	3000	Aneurinibacillu	PL17	MULTISPECIES: hypothetical protein
NODE_174_length_34764_cov_152.706,1436 27440 28876	1437	Caldibacillus	GH1	6-phospho-beta-glucosidase	zero	KYD15133.1
NODE_5337_length_1247_cov_1.81963,633 1 634	634	Algoriphagus	CE4	Polysaccharide deacetylase family protein	5e-119	WP_111393971.1
NODE_8237_length_718_cov_1.07843,421 297 718	422	Pseudoxanthomonas	GT2	Glycosyl transferase	4e-94	WP_162124687.1
NODE_4_length_146911_cov_915.195,986 144524 145510	987	Symbiobacterium	CE4	Polysaccharide deacetylase family protein	1e-175	WP_011195846.1
NODE_2676_length_2404_cov_3.43678,988 1416 2404	989	Psuedoclostridium	CBM35|CBM13	Carbohydrate-binding protein	zero	WP_103081654.1
NODE_6391_length_1005_cov_1.84737,1004 1 1005	1005	Pseudoclostridium	GH38	alpha-mannosidase	zero	WP_103089966.1
NODE_4783_length_1415_cov_3.99412,707 215 922	708	Algoriphagus	GT82	acylneuraminate cytidylyltransferase family protein	7e-134	WP_026968936.1
NODE_4783_length_1415_cov_3.99412,707 215 922	708	Algoriphagus	GT82	acylneuraminate cytidylyltransferase family protein	7e-134	WP_026968936.1
NODE_4783_length_1415_cov_3.99412,707 215 922	708	Algoriphagus	GT82	acylneuraminate cytidylyltransferase family protein	7e-134	WP_026968936.1
NODE_4783_length_1415_cov_3.99412,707 215 922	708	Algoriphagus	GT82	acylneuraminate cytidylyltransferase family protein	7e-134	WP_026968936.1
NODE_4783_length_1415_cov_3.99412,707 215 922	708	Algoriphagus	GT82	acylneuraminate cytidylyltransferase family protein	7e-134	WP_026968936.1
NODE_4783_length_1415_cov_3.99412,707 215 922	708	Algoriphagus	GT82	acylneuraminate cytidylyltransferase family protein	7e-134	WP_026968936.1
NODE_42_length_74941_cov_111.434,1091 15947 17038	1092	Aneurinibacillu	PL8	MULTISPECIES: hypothetical protein
NODE_4783_length_1415_cov_3.99412,707 215 922	708	Algoriphagus	GT82	acylneuraminate cytidylyltransferase family protein	7e-134	WP_026968936.1
NODE_176_length_34668_cov_79.1974,755 6240 6995	756	Aneurinibacillus	CE4	polysaccharide deacetylase family protein	4e-121	WP_052947754.1
NODE_6273_length_1026_cov_2.28424,819 1 820	820	Proteobacteria bacteria	GT1	glycosyltransferase family 1 protein	4e-112	PZN45885.1
NODE_439_length_17249_cov_32.9235,2726 7718 10444	2727	Aeribacillus	GT51	peptidoglycan glycosyltransferase	zero	KZM55469.1
NODE_7054_length_878_cov_4.03645,877 1 878	878	Algoriphagus	GH33	exo-alpha-sialidase	zero	WP_111394202.1
NODE_5552_length_1188_cov_2.55428,629 139 768	630	Psudoclostridium	GT2	sugar transferase	2e-131	WP_103091119.1
NODE_235_length_29219_cov_28.8226,326 2853 3179	327	Aeribacillus	GH76	alcohol dehydrogenase catalytic domain-containing protein	4e-69	WP_144597208.1
NODE_4834_length_1395_cov_2.20299,1022 310 1332	1023	Theranaerobacterium	PL9	DNRLRE domain-containing protein
NODE_4876_length_1382_cov_2.97061,491 891 1382	492	Pseudoclostridium	GH3	Glycoside hydrolase	2e-116	WP_103081011.1
NODE_1154_length_5472_cov_15.1508,317 1699 2016	318	Thermoanaerobacterium	GH1	PTS lactose/cellobiose transporter subunit IIA	3e-68	WP_015312227.1
NODE_165_length_35827_cov_191.733,1865 13568 15433	1866	Thermobacillus	AA5	Copper oxidase	zero	REK52804.1
NODE_2303_length_2729_cov_16.2502,2728 1 2729	2729	Thermoanaerobacterium	GH10	family 10 glycosylhydrolase	zero	WP_013298980.1
NODE_680_length_10567_cov_9.4999,2032 8535 10567	2033	Thermoanaerobacterium	CBM23|CBM59|CBM54	S-layer homology domain-containing protein	zero	WP_045409449.1
NODE_1268_length_4863_cov_32.8912,1685 829 2514	1686	Aeribacillus	GH13	alpha-phosphotrehalase	zero	WP_094245396.1
NODE_8058_length_738_cov_3.13324,737 1 738	738	Pseudoclostridium	GT2	glycosyl transferase	8e-150	WP_161496439.1
NODE_4979_length_1354_cov_1.72902,1043 30 1073	1044	Algoriphagus	GT4	glycosyltransferase family 4 protein	2e-146	WP_026968949.1
NODE_3468_length_1925_cov_2.25936,1801 124 1925	1802	Proteobacteria bacteria	GT2	glycosyltransferase	zero	PZN41791.1
NODE_261_length_26857_cov_28.0439,443 16883 17326	444	Bacillus	GT35	Glycogen phosphorylase	1e-86	KIO58931.1
NODE_483_length_15645_cov_27.2482,749 3325 4074	750	Soehngenia	AA3	glucose 1-dehydrogenase	zero	TJX64364.1
NODE_6925_length_906_cov_1.98707,776 130 906	777	Pseudoclostridium	GH38	alpha-mannosidase	zero	WP_103090119.1
NODE_259_length_27102_cov_94.4983,608 25055 25663	609	Aneurinibacillus	CE4	MULTISPECIES: polysaccharide deacetylase family protein	4e-147	WP_139184905.1
NODE_624_length_11661_cov_948.95,974 8271 9245	975	Symbiobacterium	GH1	class I mannose-6-phosphate isomerase	zero	WP_011196110.1
NODE_1354_length_4564_cov_2.67443,813 3751 4564	814	Bacteroidales bacterium	GH95	TPA: glycoside hydrolase	2e-105	HCI56230.1
NODE_9751_length_552_cov_1.15694,551 1 552	552	Luteimonas	PL1	hypothetical protein
NODE_4685_length_1447_cov_2.74641,1446 1 1447	1447	Thermacetogenium	CE4	polysaccharide deacetylase family protein	zero	WP_015051364.1
NODE_4586_length_1480_cov_2.41965,546 934 1480	547	Thermoclostridium	GH43	glycoside hydrolase family 43 protein	4e-103	WP_015358800.1
NODE_5599_length_1178_cov_5.62155,329 285 614	330	Thermoanaerobacterium	GH1	PTS lactose/cellobiose transporter subunit IIA	1e-57	WP_085111831.1
NODE_14473_length_327_cov_1.18382,210 1 211	211	Pseudoclostridium	GH5	glycoside hydrolase family 5 protein	2e-39	WP_103083235.1
NODE_4568_length_1486_cov_1.43955,752 1 753	753	Algoriphagus	GH33	SGNH/GDSL hydrolase family protein	3e-93	WP_092790698.1
NODE_732_length_9797_cov_27.1484,977 4582 5559	978	Bacillus	GT2	glycosyltransferase family 2 protein	zero	WP_041902400.1
NODE_732_length_9797_cov_27.1484,977 4582 5559	978	Bacillus	GT2	glycosyltransferase family 2 protein	zero	WP_041902400.1
NODE_732_length_9797_cov_27.1484,977 4582 5559	978	Bacillus	GT2	glycosyltransferase family 2 protein	zero	WP_041902400.1
NODE_241_length_28175_cov_139,2615 17361 19976	2616	Bacillus	GH28	glycoside hydrolase	zero	WP_171509535.1
NODE_164_length_36009_cov_163.937,1073 23216 24289	1074	Caldibacillus	GH130	glycosidase	zero	WP_153017586.1
NODE_9361_length_589_cov_7.22659,185 1 186	186	Thermoanaerobacterium	GH52	xylan-1,4-beta xylosidase	8e-36	WP_094397813.1
NODE_57_length_66749_cov_877.459,1001 32271 33272	1002	Symbiobacterium	GT4	glycosyltransferase family 4 protein	zero	WP_011195496.1
NODE_1104_length_5753_cov_3.32117,1754 3891 5645	1755	Pseudoclostridium	GH18	glycoside hydrolase	zero	WP_103090913.1
NODE_1104_length_5753_cov_3.32117,1754 3891 5645	1755	Pseudocloslostridium	GH18	glycoside hydrolase	zero	WP_103090913.1
NODE_73_length_57272_cov_24.6908,1085 9415 10500	1086	Tepidimicrobium	GT4	glycosyltransferase	zero	WP_159428615.1
NODE_73_length_57272_cov_24.6908,1085 9415 10500	1086	Tepidimicrobium	GT4	glycosyltransferase	zero	WP_159428615.1
NODE_171_length_35457_cov_158.196,1094 4454 5548	1095	Caldibacillus coagulans 2-6	GT2	glycosyltransferase	zero	WP_120670832.1
NODE_2771_length_2335_cov_4.39035,213 2122 2335	214	Tissierellia bacterium	GT2	glycosyltransferase	3e-26	NMB10280.1
NODE_1595_length_3861_cov_3.52233,2742 1 2743	2743	Algoriphagus	PL11	T9SS type B sorting domain-containing protein
NODE_2771_length_2335_cov_4.39035,213 2122 2335	214	Tissierellia bacterium	GT2	glycosyltransferase	3e-26	NMB10280.1
NODE_4297_length_1576_cov_2.30835,360 1216 1576	361	Pseudoclostridium	CBM50	LysM peptidoglycan-binding domain-containing protein	3e-79	WP_103090683.1
NODE_3165_length_2071_cov_2.85962,1277 346 1623	1278	Pseudoclostridium	GT2	glycosyltransferase family 2 protein	zero	WP_103082954.1
NODE_2127_length_2942_cov_3.11673,425 2517 2942	426	Algoriphagus	AA3	GMC family oxidoreductase	3e-96	WP_111671394.1
NODE_246_length_28034_cov_29.2369,698 19129 19827	699	Aeribacillus	AA6	MULTISPECIES: NAD(P)H: quinone oxidoreductase	1e-171	WP_063386893.1
NODE_145_length_39875_cov_162.831,2837 6206 9043	2838	Caldibacillus	GT51	peptidoglycan glycosyltransferase	zero	REJ31560.1
NODE_44_length_73541_cov_84.705,1406 34855 36261	1407	Aneurinibacillus	AA1	multicopper oxidase family protein	zero	WP_091260690.1
NODE_5573_length_1184_cov_1.88663,756 428 1184	757	Chelatococcus	GT4	glycosyltransferase family 4 protein	4e-88	WP_071924088.1
NODE_3594_length_1858_cov_4.15918,1181 1 1182	1182	Thermoanaerobacterium	GH43	arabinan endo-1,5-alpha-L-arabinosidase	zero	WP_099253180.1
NODE_106_length_47510_cov_32.5127,485 34234 34719	486	Aeribacillus	CE14	flavin reductase (DIM6/NTAB) family NADH-FMN oxidoreductase RutF	5e-111	TVZ87622.1
NODE_11822_length_443_cov_18.5541,442 1 443	443	Thermoanaerobacterium	GT84	glycosyltransferase	1e-91	WP_094397558.1
NODE_573_length_13210_cov_45.9127,1100 1473 2573	1101	Geobacillus	GT2	MULTISPECIES: glycosyltransferase	zero	WP_033843673.1
NODE_479_length_15723_cov_28.0733,614 11614 12228	615	Bacillus	CE4	MULTISPECIES: polysaccharide deacetylase family protein	2e-148	WP_034767719.1
NODE_446_length_16911_cov_30.7798,1121 1510 2631	1122	Geobacillus	GT4	glycosyltransferase family 4 protein	zero	WP_033013704.1
NODE_203_length_31434_cov_928.007,926 8255 9181	927	Symbiobacterium	GH130	glycoside hydrolase	zero	WP_011195445.1
NODE_15505_length_219_cov_4.48171,218 1 219	219	Thermoanaerobacterium	GH51	alpha-N-arabinofuranosidase	5e-44	WP_013297190.1
NODE_4563_length_1488_cov_2.44313,1487 1 1488	1488	Pseudoclostridium	GT36	glycosyl transferase family 36	zero	WP_103081927.1
NODE_886_length_7718_cov_16.4839,443 4129 4572	444	Tepidoanaerobacter	GT4	glycosyltransferase family 4 protein	7e-51	WP_059031612.1
NODE_68_length_59197_cov_26.712,1148 22061 23209	1149	Tissierellia bacterium	GT4	glycosyltransferase family 4 protein	zero	NLY66245.1
NODE_4331_length_1565_cov_2.21325,665 185 850	666	Algoriphagus	GT4	glycosyltransferase	2e-144	WP_111394999.1
NODE_476_length_15833_cov_64.6445,1136 10856 11992	1137	Clostridiales bacterium	GT4	glycosyltransferase family 4 protein	4e-109	NLN41117.1
NODE_1499_length_4136_cov_3.30115,1074 1 1075	1075	Proteobacteria bacterium	GT4	glycosyltransferase	zero	PZN40783.1
NODE_591_length_12631_cov_24.7456,707 4527 5234	708	Aeribacillus	GT26	WecB/TagA/CpsF family glycosyltransferase	9e-159	WP_094245077.1
NODE_591_length_12631_cov_24.7456,707 4527 5234	708	Aeribacillus	GT26	WecB/TagA/CpsF family glycosyltransferase	9e-159	WP_094245077.1
NODE_591_length_12631_cov_24.7456,707 4527 5234	708	Aeribacillus	GT26	WecB/TagA/CpsF family glycosyltransferase	9e-159	WP_094245077.1
NODE_17_length_95620_cov_942.626,785 19982 20767	786	Symbiobacterium	CE4	polysaccharide deacetylase afmily sporulation protein PdaB	1e-158	OTA41611.1
NODE_2738_length_2359_cov_3.07552,1007 114 1121	1008	Pseudoclostridium	CBM9	carbohydrate-binding family 9-like protein	zero	WP_103089637.1
NODE_4300_length_1575_cov_3.3375,865 1 866	866	Pseudoclostridium	GH29	alpha-L-fucosidase	zero	WP_103090066.1
NODE_9985_length_529_cov_1.10338,528 1 529	529	Algoriphagus	GH74	glycoside hydrolase	1e-117	WP_111392308.1
NODE_134_length_41183_cov_1046.01,1127 30249 31376	1128	Symbiobacterium	GT4	glycosyltransferase family 4 protein	zero	WP_011194913.1
NODE_531_length_14213_cov_13.6735,1256 12037 13293	1257	Thermoanaerobacterium	CBM50	serine hydrolase	zero	WP_094397544.1
NODE_13614_length_360_cov_5.3541,155 1 156	156	Thermoanaerobacterium	GH10	1,4-beta-xylanase	1e-27	WP_094397818.1
NODE_837_length_8344_cov_187.036,827 2463 3290	828	Geobacillus	GH43	MULTISPECIES: carbohydate ABC transporter permease	3e-154	WP_008880504.1
NODE_5725_length_1153_cov_2.65756,1152 1 1153	1153	Moorella	GT4	glycosyltransferase	2e-70	WP_148854759.1
NODE_583_length_12938_cov_84.9606,1220 7312 8532	1221	Aneurinibacillus	AA4	MULTISPECIES: FAD-binding oxidoreductase	zero	WP_091260253.1
NODE_2775_length_2332_cov_3.43874,1307 256 1563	1308	Pseudoclostridium	GH29	alpha-L-fucosidase	zero	WP_103080818.1
NODE_11014_length_468_cov_7.23487,467 1 468	468	Thermoanaerobacterium	GH130	MULTISPECIES: glycoside hydrolase	2e-110	WP_014759158.1
NODE_11014_length_468_cov_7.23487,467 1 468	468	Thermoanaerobacterium	GH130	MULTISPECIES: glycoside hydrolase	2e-110	WP_014759158.1
NODE_9051_length_623_cov_1.17077,398 145 543	399	Salmonella	GT9	ADP-glyceromanno-heptose 6-epimerase	6e-48	EEI7362486.1
NODE_816_length_8617_cov_25.3235,1118 7398 8516	1119	Bacillus	GT4	glycosyltransferase family 4 protein	zero	WP_041902740.1
NODE_13626_length_360_cov_1.27869,359 1 360	360	Pseudoclostridium	GH130	glycoside hydrolase	2e-69	WP_103081775.1
NODE_13626_length_360_cov_1.27869,359 1 360	360	Pseudoclostridium	GH130	glycoside hydrolase	2e-69	WP_103081775.1
NODE_13626_length_360_cov_1.27869,359 1 360	360	Pseudoclostridium	GH130	glycosidase	2e-69	WP_103081775.1
NODE_37_length_76820_cov_95.5551,188 9259 9447	189	Aneurinibacillus	GH13	1,4-alpha-glucan branching protein GlgB	6e-16	WP_057898944.1
NODE_174_length_34764_cov_152.706,2063 9897 11960	2064	Caldibacillus	GH42	beta-galactosidase	zero	WP_020153630.1
NODE_8610_length_670_cov_9.86504,332 82 414	333	Thermoanaerobacterium	GH1	MULTISPECIES: PTS lactose/cellobiose transporter subunit IIA	1e-72	WP_013787345.1
NODE_80_length_54513_cov_31.3533,881 53449 54330	882	Aeribacillus	CBM50	LysM peptidoglycan-binding domain-containing protein	zero	WP_066246834.1
NODE_7999_length_744_cov_5.81132,738 1 739	739	Thermohydrogenium	GH31	alpha-D-xyloside xylohydrolase	2e-157	TCW37994.1
NODE_9632_length_561_cov_2.67391,560 1 561	561	Algoriphagus	GH88	glycoside hydrolase family 88 protein	1e-130	WP_111392666.1
NODE_5754_length_1145_cov_7.0633,1144 1 1145	1145	Thermoanaerobacterium	GT2	glycosyltransferase	zero	WP_150201304.1
NODE_7162_length_863_cov_6.43317,862 1 863	863	Thermoanaerobacterium	GH2	glycoside hydrolase family 2 protein	zero	WP_094043852.1
NODE_3878_length_1737_cov_2.23068,1232 465 1697	1233	Proteobacteria bacteria	GT4	glycosyl transferase	zero	PZN43215.1
NODE_1383_length_4481_cov_3.48667,4424 1 4425	4425	Pseudoclostrium	CBM35	carbohydrate-binding protein	zero	WP_103090661.1
NODE_5_length_144683_cov_97.4919,1208 17000 18208	1209	Aneurinibacillus	CBM50	LysM peptidoglycan-binding domain-containing protein	zero	WP_057898011.1
NODE_5_length_144683_cov_97.4919,1208 17000 18208	1209	Aneurinibacillus	CBM50	LysM peptidoglycan-binding domain-containing protein	zero	WP_057898011.1
NODE_1698_length_3639_cov_2.976,1031 1645 2676	1032	Proteobacteria bacteria	GT2	glycosyltransferase family 2 protein	zero	PZN44837.1
NODE_6805_length_928_cov_2.05498,499 429 928	500	Pseudoclostridium	GH95	glycoside hydrolase family 95 protein	4e-111	WP_103090670.1
NODE_6805_length_928_cov_2.05498,499 429 928	500	Pseudoclostridium	GH95	glycoside hydrolase family 95 protein	4e-111	WP_103090670.1
NODE_311_length_23297_cov_148.326,689 10133 10822	690	Caldibacillus	GH65	beta-phosphoglucomutase	2e-163	REJ16226.1
NODE_331_length_22010_cov_46.1474,440 5462 5902	441	Geobacillus	AA3	flavin oxidoreductase	4e-104	BBW97477.1
NODE_8332_length_704_cov_8,703 1 704	704	Thermoanaerobacterium	GH130	Glycoside hydrolase	3e-168	HHV75203.1
NODE_5207_length_1282_cov_1.85004,150 1132 1282	151	Pseudoclostridium	GH4	alpha glucosidase/alpha galactosidase	7e-26	WP_103082867.1
NODE_157_length_36963_cov_46.8845,992 15645 16637	993	Geobacillus	GT2	glycosyltransferase	zero	WP-172418689.1
NODE_6370_length_1008_cov_3.18993,1007 1 1008	1008	Algoriphagus	GT4	glycosyltransferase	zero	WP_111394379.1
NODE_12999_length_385_cov_9.30909,384 1 385	385	Thermoanaerobacterium	GH10	Endo-1,4-beta-xylanase	3e-87	AST58595.1
NODE_1300_length_4777_cov_3.19632,1727 455 2182	1728	Proteobacteria bacterium	GT83	glycosyl transferase	zero	PZN44803.1
NODE_1611_length_3830_cov_25.3269,1661 1348 3009	1662	Geobacillus	GT4	glycosyltransferase	zero	WP_033843061.1
NODE_3_length_150760_cov_95.8122,734 50494 51228	735	Aneurinibacillus	GT2	MULTISPECIES: glycosyltransferase family protein	5e-179	WP_057898191.1
NODE_76_length_56056_cov_88.7935,1172 149 1321	1173	Aneurinibacillus	GT28	galactosyldiacylglycerol synthase	zero	WP_082705954.1
NODE_351_length_20675_cov_49.7369,926 14173 15099	927	Bacillus	GT2	glycosyltransferase family 2 protein	zero	WP_041847256.1
NODE_2118_length_2953_cov_3.16011,2952 1 2953	2953	Pseudoclostridium	GT84	glycosyl transferase	zero	WP_103091168.1
NODE_8986_length_629_cov_1.47735,628 1 629	629	Thermohydrogenium	GH81	endoglucanase Acf2	1e-132	TCW36483.1
NODE_152_length_37463_cov_157.603,1214 9444 10658	1215	Caldibacillus	GT4	glycosyltransferase family 4 protein	zero	WP_120666956.1
NODE_1593_length_3863_cov_3.24449,1325 1890 3215	1326	Pseudoclostridium	GH1	glycoside hydrolase family 1 protein	zero	WP_103089379.1
NODE_2729_length_2363_cov_2.80849,779 896 1675	780	Chelatococcus	GH108	glycoside hydrolase family 108 protein	2e-125	WP_063187909.1
NODE_2729_length_2363_cov_2.80849,779 896 1675	780	Chelatococcus	GH108	glycoside hydrolase family 108 protein	2e-125	WP_063187909.1
NODE_2729_length_2363_cov_2.80849,779 896 1675	780	Chelatococcus	GH108	glycoside hydrolase family 108 protein	2e-125	WP_063187909.1
NODE_2729_length_2363_cov_2.80849,779 896 1675	780	Chelatococcus	GH108	glycoside hydrolase family 108 protein	2e-125	WP_063187909.1
NODE_2729_length_2363_cov_2.80849,779 896 1675	780	Chelatococcus	GH108	glycoside hydrolase family 108 protein	2e-125	WP_063187909.1
NODE_97_length_49663_cov_98.7161,2999 28708 31707	3000	Aneurinibacillu	PL17	MULTISPECIES: hypothetical protein
NODE_2729_length_2363_cov_2.80849,779 896 1675	780	Chelatococcus	GH108	glycoside hydrolase family 108 protein	2e-125	WP_063187909.1
NODE_2729_length_2363_cov_2.80849,779 896 1675	780	Chelatococcus	GH108	glycoside hydrolase family 108 protein	2e-125	WP_063187909.1
NODE_2729_length_2363_cov_2.80849,779 896 1675	780	Chelatococcus	GH108	glycoside hydrolase family 108 protein	2e-125	WP_063187909.1
NODE_2729_length_2363_cov_2.80849,779 896 1675	780	Chelatococcus	GH108	glycoside hydrolase family 108 protein	2e-125	WP_063187909.1
NODE_2729_length_2363_cov_2.80849,779 896 1675	780	Chelatococcus	GH108	glycoside hydrolase family 108 protein	2e-125	WP_063187909.1
NODE_19_length_90883_cov_147.699,2351 10494 12845	2352	Caldibacillus	GH31	glycoside hydrolase family 31 protein	zero	WP_120669596.1
NODE_951_length_7061_cov_8.4302,437 6624 7061	438	Thermoanaerobacterium	GH130	glycoside hydrolase	1e-97	WP_013787715.1
NODE_951_length_7061_cov_8.4302,437 6624 7061	438	Thermoanaerobacterium	GH130	glycoside hydrolase	1e-97	WP_013787715.1
NODE_6947_length_900_cov_2.07219,491 409 900	492	Chelatococcus	GT2	glycosyltransferase	1e-85	WP_063188681.1
NODE_7518_length_813_cov_1.27045,488 141 629	489	Algoriphagus	GT2	glycosyltransferase family 2 protein	2e-68	WP_092734802.1
NODE_3025_length_2152_cov_2.99046,767 346 1113	768	Proteobacteria bacterium	GH92	gluconate 5-dehydrogenase	6e-165	PZN42018.1
NODE_5696_length_1158_cov_3.54216,299 791 1090	300	Protobacteria bacterium	GT2	glycosyltransferase family 2 protein	7e-59	PZN41151.1
NODE_311_length_23297_cov_148.326,2354 15777 18131	2355	Caldibacilllus	GH65	trehalase	zero	OUM90981.1
NODE_95_length_50177_cov_46.0213,782 29446 30228	783	Geobacillus	GT4	MULTISPECIES: glycosyltransferase family 4 protein	4e-179	WP_033843045.1
NODE_4285_length_1578_cov_2.80827,1217 361 1578	1218	Pseudoclostridium	CBM50	peptidoglycan-binding protein	zero	WP_103091439.1
NODE_10137_length_514_cov_2.12418,415 99 514	416	Cecembia	GH17	Exo-beta-1,3-glucanase	1e-66	EKB80590.1
NODE_12272_length_420_cov_1.06849,381 39 420	382	Virgibacillus	GH63	MULTISPECIES: alpha-glucosidase	1e-81	WP_081674870.1
NODE_12272_length_420_cov_1.06849,381 39 420	382	Virgibacillus	GH63	MULTISPECIES: alpha-glucosidase	1e-81	WP_081674870.1
NODE_12272_length_420_cov_1.06849,381 39 420	382	Virgibacillus	GH63	MULTISPECIES: alpha-glucosidase	1e-81	WP_081674870.1
NODE_12272_length_420_cov_1.06849,381 39 420	382	Virgibacillus	GH63	MULTISPECIES: alpha-glucosidase	1e-81	WP_081674870.1
NODE_12272_length_420_cov_1.06849,381 39 420	382	Virgibacillus	GH63	MULTISPECIES: alpha-glucosidase	1e-81	WP_081674870.1
NODE_1184_length_5318_cov_2.5609,1121 603 1724	1122	Pseudoclostridium	GT4	glycosyltransferase family 4 protein	zero	WP_103081492.1
NODE_1184_length_5318_cov_2.5609,1121 603 1724	1122	Pseudoclostridium	GT4	glycosyltransferase family 4 protein	zero	WP_103081492.1
NODE_6017_length_1081_cov_1.99708,1080 1 1081	1081	Algoriphagus	GH2	beta-galactosidase	zero	WP_111392939.1
NODE_9491_length_575_cov_1.69038,574 1 575	575	Pseudoclostridium	CE4	polysaccharide deacetylase family protein	2e-138	WP_103083142.1
NODE_743_length_9623_cov_15.002,1184 1192 2376	1185	Tissierella	GT4	glycosyltransferase	zero	WP_154440777.1
NODE_9278_length_598_cov_1.74954,282 1 283	283	Pseudoclostridium	GT4	glycosyltransferase	9e-57	WP_161950261.1
NODE_1550_length_3991_cov_12.3948,725 2193 2918	726	Thermoanaerobacterium	GT26	WecB/TagA/CpsF family glycosyltransferase	3e-161	WP_094043354.1
NODE_1550_length_3991_cov_12.3948,725 2193 2918	726	Thermoanaerobacterium	GT26	WecB/TagA/CpsF family glycosyltransferase	3e-161	WP_094043354.1
NODE_92_length_51025_cov_22.179,638 3265 3903	639	Tissierellia bacterium	GT2	sugar transferase	8e-96	NLY78045.1
NODE_5469_length_1209_cov_28.8466,1019 105 1124	1020	Aeribacillus	GH1	mannose-6-phosphate isomerase class I	zero	WP_066247027.1
NODE_6338_length_1015_cov_7.90104,1014 1 1015	1015	Thermoanaerobacterium	GH52	xylan 1,4-beta-xylosidase	zero	WP_085113016.1
NODE_1333_length_4615_cov_5.98465,1409 2955 4364	1410	Thermoanaerobacterium	GH1	glycoside hydrolase family 1 protein	zero	WP_096230753.1
NODE_7163_length_863_cov_4.97896,731 85 816	732	Pseudoclostridium	GH73	N-acetylmuramoyl-L-alanine amidase	8e-166	WP_103082886.1
NODE_4485_length_1515_cov_3.9589,892 623 1515	893	Pseudoclostridium	GT84	glycosyl transferase	zero	WP_103081857.1
NODE_4930_length_1367_cov_40.2752,611 79 690	612	Geobacillus	CE4	MULTISPECIES: polysaccharide deacetylase family sporulation protein PdaB	8e-147	WP_033842671.1
NODE_13571_length_362_cov_6.35179,211 151 362	212	Thermohydrogenium	CE4	peptidoglycan-N-acetylmuramic acid deacetylase	2e-41	TCW38089.1
NODE_432_length_17545_cov_117.133,617 233 850	618	Caldibacillus	GT1	glycosyltransferase	1e-144	WP_154652860.1
NODE_7228_length_853_cov_15.8684,638 215 853	639	Thermoanaerobacterium	GH10	beta-1,4-xylanase	4e-151	AGB18601.1
NODE_696_length_10271_cov_999.329,521 4122 4643	522	Thermus	GT4	glycosyltransferase	1e-58	WP_126208777.1
NODE_8018_length_742_cov_1.70306,371 224 595	372	Clostridium	CBM50	LysM peptidoglycan-binding domain-containing protein	3e-39	NCC67074.1
NODE_754_length_9504_cov_28.3497,1106 7065 8171	1107	Geobacillus	GT4	MULTISPECIES: glycosyltransferase family 4 protein	zero	WP_081897158.1
NODE_11138_length_466_cov_0.948905,465 1 466	466	Halomonas	CBM50	septal ring lytic transglycosylase RlpA family protein	9e-97	WP_066446431.1
NODE_446_length_16911_cov_30.7798,692 10338 11030	693	Bacillus	GT26	sugar transferase	1e-131	WP_041847383.1
NODE_446_length_16911_cov_30.7798,692 10338 11030	693	Bacillus	GT26	sugar transferase	1e-131	WP_041847383.1
NODE_163_length_36025_cov_11.7565,629 9554 10183	630	Thermoanaerobacterium	GT2	glycosyltransferase family 2 protein	1e-117	WP_013297896.1
NODE_57_length_66749_cov_877.459,731 38628 39359	732	Symbiobacterium	GT2	glycosyltransferase	1e-171	WP_011195492.1
NODE_3631_length_1845_cov_2.55475,1433 412 1845	1434	Pseudoclostridium	CBM35	Carbohydrate-binding protein	zero	WP_103082932.1
NODE_582_length_12965_cov_125.062,1622 11112 12734	1623	Caldibacillus	GH43	Beta-xylosidase	zero	RKO62898.1
NODE_3939_length_1709_cov_4.64027,620 1089 1709	621	Thermoanaerobacterium	GT26	Sugar transferase	4e-120	WP_045413581.1
NODE_907_length_7548_cov_14.8513,5845 1703 7548	5846	Thermoanaerobacterium	GT84	Glycosyl transferase	zero	WP_013297089.1
NODE_14936_length_309_cov_2.27559,308 1 309	309	Pseudoclostridium	GH53	S-layer homology domain-containing protein	1e-59	WP_103081839.1
NODE_1690_length_3664_cov_30.184,1358 2226 3584	1359	Aeribacillus	GH4	MULTISPECIES: 6-phospho-alpha-glucosidase	zero	WP_066250754.1
NODE_1690_length_3664_cov_30.184,1358 2226 3584	1359	Aeribacillus	GH4	MULTISPECIES: 6-phospho-alpha-glucosidase	zero	WP_066250754.1
NODE_1532_length_4028_cov_4.20639,974 2304 3278	975	Algoriphgus	AA6	NADPH:quinone oxidoreductase	zero	OYX15740.1
NODE_12130_length_427_cov_2.61828,426 1 427	427	Pseudoclostridium	GH5	putative glycoside hydrolase	2e-90	WP_1030824642.1
NODE_1619_length_3809_cov_2.94353,1706 826 2532	1707	Pseudoclostridium	GH5	cellulase family glycosylhydrolase	zero	WP_103082194.1
NODE_6127_length_1058_cov_3.001,1057 1 1058	1058	Algorophagus	GH13	alpha-amylase	zero	WP_119479441.1
NODE_3284_length_2015_cov_3.0398,1091 314 1405	1092	Proteobacteria bacterium	GT4	glycosyl transferase	zero	PZN37173.1
NODE_61_length_61529_cov_29.9899,1436 44556 45992	1437	Bacillus	GH1	MULTISPECIES: 6-phospho-beta-glucosidase	zero	WP_041903099.1
NODE_2139_length_2924_cov_14.7375,482 1656 2138	483	Thermoanaerobacterium	GT2	glycosyltransferase family 2 protein	3e-107	WP_094046351.1
NODE_45_length_73066_cov_27.4144,1226 27309 28535	1227	Bacillus	GT4	glycosyltransferase family 4 protein	zero	WP_041846125.1
NODE_1358_length_4539_cov_2.6512,1280 830 2110	1281	Psuedoclostridium	GH125	glycoside hydrolase family 125 protein	zero	WP_103079749.1
NODE_10301_length_501_cov_1.74888,500 1 501	501	Pseudoclostridium	GH38	alpha-mannosidase	1e-110	WP_103089271.1
NODE_2561_length_2493_cov_2.94176,1493 568 2061	1494	Algoriphagus	GH3	glycoside hydrolase family 3 protein	zero	WP_067541978.1
NODE_265_length_26620_cov_45.1588,1367 19399 20766	1368	Geobacillus	GH1	MULTISPECIES: glycoside hydrolase family 1 protein	zero	WP_0233844125.1
NODE_265_length_26620_cov_45.1588,1367 19399 20766	1368	Geobacillus	GH1	MULTISPECIES: glycoside hydrolase family 1 protein	zero	WP_0233844125.1
NODE_719_length_10006_cov_15.7851,623 5944 6567	624	Bacillus	GT2	acetyltransferase	2e-86	WP_098359938.1
NODE_719_length_10006_cov_15.7851,623 5944 6567	624	Bacillus	GT2	acetyltransferase	2e-86	WP_098359938.1
NODE_719_length_10006_cov_15.7851,623 5944 6567	624	Bacillus	GT2	acetyltransferase	2e-86	WP_098359938.1
NODE_203_length_31434_cov_928.007,896 9237 10133	897	Symbiobacterium	GH130	glycoside hydrolase	zero	WP_011195446.1
NODE_13895_length_348_cov_8.17065,347 1 348	348	Thermoanaerobacterium	GH5	cellulase family glycosidehydrolase	6e-77	WP_150200430.1
NODE_1631_length_3782_cov_17.2138,479 3303 3782	480	Thermoanaerobacterium	GH2	glycoside hydrolase family 2 protein	2e-95	WP_150200302.1
NODE_774_length_9258_cov_148.948,251 2132 2383	252	Caldibacillus	GH13	alpha-amylase	8e-49	REJ18775.1
NODE_1312_length_4726_cov_3.15543,884 1273 2157	885	Algoriphagus	GH17	glycoside hydrolase	zero	WP_135070787.1
NODE_1053_length_6038_cov_24.9052,1127 1632 2759	1128	Aeribacillus	GT4	glycosyltransferase family 4 protein	zero	WP_094245087.1
NODE_1053_length_6038_cov_24.9052,1127 1632 2759	1128	Aeribacillus	GT4	glycosyltransferase family 4 protein	zero	WP_094245087.1
NODE_57_length_66749_cov_877.459,2237 36394 38631	2238	Symbiobacterium	GT4	glycosyltransferase	zero	WP_011195493.1
NODE_696_length_10271_cov_999.329,941 2534 3475	942	Symbiobacterium	GT2	sugar transferase	5e-140	WP_083766122.1
NODE_344_length_20902_cov_190.459,8555 6197 14752	8556	Caldibacillus	GT36	glycosyl transferase family 36	zero	REJ25206.1
NODE_107_length_46468_cov_100.425,1382 12053 13435	1383	Aneurinibacillus	GT4	glycosyltransferase family 4 protein	zero	WP_091260938.1
NODE_6340_length_1015_cov_3.41042,984 31 1015	985	Chelatococcus	GH51	alpha-N-arabinofuranosidase	zero	WP_063188866.1
NODE_532_length_14190_cov_98.797,887 1522 2409	888	Aneurinibacillus	GT2	sugar transferase	zero	WP_091261015.1
NODE_6158_length_1052_cov_3.12939,884 168 1052	885	Pseudoclostridium	GH38	alpha-mannosidase	zero	WP_103081240.1
NODE_6158_length_1052_cov_3.12939,884 168 1052	885	Pseudoclostridium	GH38	alpha-mannosidase	zero	WP_103081240.1
NODE_6158_length_1052_cov_3.12939,884 168 1052	885	Pseudoclostridium	GH38	alpha-mannosidase	zero	WP_103081240.1
NODE_6158_length_1052_cov_3.12939,884 168 1052	885	Pseudoclostridium	GH38	alpha-mannosidase	zero	WP_103081240.1
NODE_4825_length_1398_cov_2.46984,748 1 749	749	Algoriphagus	GH16	glycoside hydrolase family 16 protein	2e-148	WP_111393164.1
NODE_279_length_25589_cov_48.838,1187 17124 18311	1188	Geobacillus	GT4	MULTISPECIES: glycosyltransferase	zero	WP_033844650.1
NODE_85_length_53242_cov_26.9477,875 44382 45257	876	Bacillus	AA3	MULTISPECIES: NAD(P)-dependent oxidoreductase	zero	WP_034769453.1
NODE_6055_length_1074_cov_2.29637,1073 1 1074	1074	Proteobacteria bacterium	GT4	mannose-1-phosphate guanylyl transferase/ mannose-6-phosphate isomerase	zero	PZN39256.1
NODE_4724_length_1431_cov_3.10465,639 1 640	640	Algoriphagus	GT4	mannose-1-phosphate guanylyl transferase	6e-142	WP_111390997.1
NODE_132_length_41491_cov_44.1027,962 34529 35491	963	Geobacillus	GT2	glycosyltransferase family 2 protein	zero	WP_033843703.1
NODE_1141_length_5544_cov_3.48206,1547 907 2454	1548	Chelatococcus	GT26	undecaprenyl-phosphate glucose phosphotransferase	zero	WP_071923687.1
NODE_3097_length_2112_cov_4.07,1784 1 1785	1785	Algoriphagus	GH74	glycosyl hydrolase	zero	WP_111393194.1
NODE_4849_length_1392_cov_1.99402,575 158 733	576	Algoriphagus	GT4	glycosyltransferase family 4 protein	1e-80	WP_026968951.1
NODE_3457_length_1931_cov_2.16151,997 1 998	998	Algoriphagus	GH5	cellulase family glycosylhydrolase	zero	WP_111392812.1
NODE_7472_length_819_cov_1.32723,818 1 819	819	Thermohydrogenium	GH81	endoglucanase Acf2	3e-178	TCW36483.1
NODE_476_length_15833_cov_64.6445,1022 12869 13891	1023	Aneurinibacillus	GT1	UDP-glucose 4-epimerase GalE	zero	WP_047150858.1
NODE_12624_length_403_cov_1.12069,239 164 403	240	Halobacillus	GH1	beta-glucosidase	2e-49	WP_160911311.1
NODE_8836_length_645_cov_2.64407,644 1 645	645	Flavobacterium	GT2	glycosyltransferase family 2 protein	1e-62	WP_115889812.1
NODE_954_length_7022_cov_3.05067,594 1 595	595	Algoriphagus	GT3	glycogen/starch synthase	4e-127	WP_111393693.1
NODE_76_length_56056_cov_88.7935,1217 50759 51976	1218	Aneurinibacillus	GT2	glycosyltransferase	zero	WP_091260614.1
NODE_1698_length_3639_cov_2.976,702 2937 3639	703	Proteobacteria bacterium	GT2	glycosyl transferase family 2	3e-137	PZN44836.1
NODE_1244_length_5013_cov_4.52158,845 2308 3153	846	Algoriphagus	GT2	glycosyl transferase family 2 protein	zero	WP_111394976.1
NODE_13970_length_346_cov_1.34021,345 1 346	346	Algoriphagus	GH13	TPA: 1,4-alpha-glucan branching protein	2e-74	HAH35900.1
NODE_7344_length_837_cov_2.06138,758 79 837	759	Proteobacteria bacterium	GH76	alcohol dehydrogenase	2e-178	PZN40877.1
NODE_10898_length_471_cov_5.57692,246 225 471	247	Pseudoclostridium	GH51	alpha-N-arabinofuranosidase	9e-48	WP_103079882.1
NODE_170_length_35663_cov_166.758,1532 20372 21904	1533	Caldibacillus	AA1	multicopper oxidase domain-containing protein	zero	WP_061569042.1
NODE_170_length_35663_cov_166.758,1532 20372 21904	1533	Caldibacillus	AA1	multicopper oxidase domain-containing protein	zero	WP_061569042.1
NODE_135_length_40960_cov_29.272,1343 15788 17131	1344	Bacillus	GH1	beta-glucosidase	zero	WP_108899152.1
NODE_1837_length_3364_cov_3.88214,379 1 380	380	Thermoanaerobacterium	GH51	alpha-N-arabinofuranosidase	6e-81	WP_099253190.1
NODE_150_length_37752_cov_31.8249,704 32169 32873	705	Tepidimicrobium	GT2	glycosyltransferase	3e-100	WP_093754781.1
NODE_6676_length_951_cov_6.47879,844 1 845	845	Thermoanaerobacterium	GH67	alpha-glucuronidase	zero	WP_099252816.1
NODE_8760_length_654_cov_10.2104,607 1 608	608	Thermoanaerobacterium	GT84	glycosyl transferase	2e-133	WP_094397558.1
NODE_8760_length_654_cov_10.2104,607 1 608	608	Thermoanaerobacterium	GT84	glycosyl transferase	2e-133	WP_094397558.1
NODE_2775_length_2332_cov_3.43874,642 1690 2332	643	Pseudoclostridium	GH20	family 20 glycosylhydrolase	2e-148	WP_103091440.1
NODE_95_length_50177_cov_46.0213,1082 30962 32044	1083	Geobacillus	GT4	MULTISPECIES: glycosyltransferase	zero	WP_033843041.1
NODE_13019_length_384_cov_16.5258,383 1 384	384	Thermoanaerobacterium	GH5	cellulase family glycosylhydrolase	1e-86	WP_150200430.1
NODE_328_length_22154_cov_46.0349,1058 20587 21645	1059	Geobacillus	GH130	glycoside hydrolase	zero	WP_033842910.1
NODE_328_length_22154_cov_46.0349,1058 20587 21645	1059	Geobacillus	GH130	glycoside hydrolase	zero	WP_033842910.1
NODE_328_length_22154_cov_46.0349,1058 20587 21645	1059	Geobacillus	GH130	glycoside hydrolase	zero	WP_033842910.1
NODE_11659_length_450_cov_6.01013,316 134 450	317	Clostridium	GH18	putative glycosyl hydrolase	4e-67	SCN23933.1
NODE_11659_length_450_cov_6.01013,316 134 450	317	Clostridium	GH18	putative glycosyl hydrolase	4e-67	SCN23933.1
NODE_2412_length_2608_cov_2.88171,475 2133 2608	476	Proteobacteria bacterium	GT4	glycosyl transferase	5e-77	PZN38515.1
NODE_19_length_90883_cov_147.699,1091 89547 90638	1092	Caldibacillus	GH76	NAD(P)-dependent alcohol dehydrogenase	zero	WP_120669719.1
NODE_5483_length_1204_cov_2.46475,990 1 991	991	Ruminiclostridium	GH95	glycoside hydrolase family 95 protein	5e-138	NLN41560.1
NODE_13770_length_353_cov_6.44966,352 1 353	353	Thermoanaerobacterium	GH67	alpha-glucuronidase	7e-69	WP_015311291.1
NODE_9199_length_607_cov_5.02536,606 1 607	607	Thermoanaerobacterium	GH67	alpha-glucuronidase	1e-143	WP_013297478.1
NODE_476_length_15833_cov_64.6445,707 78 785	708	Paenibacillus	GT2	glycosyltransferase family 2 protein	2e-111	WP_018758691.1
NODE_476_length_15833_cov_64.6445,707 78 785	708	Paenibacillus	GT2	glycosyltransferase family 2 protein	2e-111	WP_018758691.1
NODE_3485_length_1915_cov_1.71667,945 1 946	946	Pseudoclostridium	GH36	alpha-galactosidase	zero	WP_103080851.1
NODE_4790_length_1412_cov_6.37141,154 1258 1412	155	Thermoanaerobacterium	CE4	polysaccharide deacetylase family protein	5e-22	WP_015311302.1
NODE_2779_length_2330_cov_2.65538,1229 938 2167	1230	Pseudoclostridium	GT4	glycosyltransferase family 4 protein	zero	WP_103079968.1
NODE_13793_length_352_cov_14.6128,351 1 352	352	Thermoanaerobacterium	GH51	alpha-N-arabinofuranosidase	7e-78	WP_015311079.1
NODE_886_length_7718_cov_16.4839,1136 1634 2770	1137	Clostridium	GT4	glycosyltransferase family 4 protein	4e-151	WP_104410627.1
NODE_8482_length_687_cov_1.18829,686 1 687	687	Pseudoclostridium	GH36	alpha-galactosidase	1e-161	WP_103081827.1
NODE_1340_length_4591_cov_3.04211,758 1 759	759	Algoriphagus	GH9	glycoside hydrolase family 9	zero	OYX17204.1
NODE_687_length_10424_cov_115.494,1475 1455 2930	1476	Caldibacillus	GH1	aryl-phospho-beta-D-glucosidase	zero	REJ16836.1
NODE_10420_length_491_cov_1.73853,388 1 389	389	Pseudoclostridium	GH13	alpha-amylase	1e-83	WP_103081032.1
NODE_3329_length_1990_cov_2.9509,662 1328 1990	663	Algoriphagus	AA3	GMC family oxidoreductase	5e-159	WP_111393161.1
NODE_5664_length_1165_cov_1.42342,801 364 1165	802	Pseudoclostridium	GH35	beta-galactosidase	zero	WP_103090858.1
NODE_11016_length_468_cov_5.38499,195 1 196	196	Thermoanaerobacterium	GH5	cellulase family glycosylhydrolase	2e-34	WP_045410511.1
NODE_166_length_35816_cov_174.948,2225 17886 20111	2226	Caldibacillus	GH65	glycoside hydrolase family 65 protein	zero	WP_020154441.1
NODE_4664_length_1454_cov_2.39743,1067 32 1099	1068	Crenakalicoccus	GT4	glycosyltransferase	1e-85	WP_135467437.1
NODE_13_length_112159_cov_29.2205,956 24255 25211	957	Aeribacillus	CE4	polysaccharide deacetylase family protein	zero	WP_144597755.1
NODE_13_length_112159_cov_29.2205,956 24255 25211	957	Aeribacillus	CE4	polysaccharide deacetylase family protein	zero	WP_144597755.1
NODE_13_length_112159_cov_29.2205,956 24255 25211	957	Aeribacillus	CE4	polysaccharide deacetylase family protein	zero	WP_144597755.1
NODE_886_length_7718_cov_16.4839,986 5306 6292	987	Desulfitibacter	GT4	glycosyltransferase WbuB	1e-175	KUO49312.1
NODE_1088_length_5873_cov_3.23496,2204 515 2719	2205	Mariniradius	AA2	catalase/peroxidase HPI	zero	WP_040479101.1
NODE_7579_length_803_cov_3.0508,802 1 803	803	Pseudoclostridium	GH35	beta-galactosidase	zero	WP_103081911.1
NODE_663_length_10891_cov_16.1011,5459 102 5561	5460	Thermoanaerobacterium	GH13	pullulanase	zero	AAB00841.1
NODE_3013_length_2161_cov_3.16477,1478 1 1479	1479	Pseudoclostridium	GH3	glycoside hydrolase family 3 protein	zero	WP_103081781.1
NODE_330_length_22065_cov_30.8167,1448 2485 3933	1449	Bacillus	GH32	sucrose-6-phosphate hydrolase	zero	WP_033829707.1
NODE_9946_length_532_cov_1.36688,463 69 532	464	Algoriphagus	GT4	glycosyltransferase family 4 protein	4e-57	WP_086543982.1
NODE_73_length_57272_cov_24.6908,755 4636 5391	756	Tissierellia bacterium	GT26	WecB/TagA/CpsF family glycosyltransferase	2e-125	NLY77579.1
NODE_7161_length_863_cov_7.62624,862 1 863	863	Thermoanaerobacterium	GH2	glycoside hydrolase family 2 protein	zero	WP_094397611.1
NODE_11137_length_466_cov_0.948905,465 1 466	466	Microbacterium	GT4	mannose-1-phosphate guanylyltransferase	9e-68	WP_121148915.1
NODE_6583_length_967_cov_2.74013,746 83 829	747	Pseudoclostridium	GT26	WecB/TagA/CpsF family glycosyltransferase	4e-178	WP_103081475.1
NODE_754_length_9504_cov_28.3497,1130 5930 7060	1131	Geobacillus	GT4	MULTISPECIES: glycosyltransferase family 4 protein	zero	WP_033843006.1
NODE_11306_length_461_cov_0.960591,449 12 461	450	Brachybacterium	GH65	glycoside hydrolase family 65 protein	2e-87	WP_010551271.1
NODE_10051_length_523_cov_1.45085,522 1 523	523	Proteobacteria bacterium	GT2	glucans biosynthesis glucosyltransferase MdoH	3e-120	PZN41458.1
NODE_5078_length_1322_cov_2.27703,1321 1 1322	1322	Bacillus	GT4	glycosyltransferase	2e-142	WP_170944305.1
NODE_5078_length_1322_cov_2.27703,1321 1 1322	1322	Bacillus	GT4	glycosyltransferase	2e-142	WP_170944305.1
NODE_5078_length_1322_cov_2.27703,1321 1 1322	1322	Bacillus	GT4	glycosyltransferase	2e-142	WP_170944305.1
NODE_5078_length_1322_cov_2.27703,1321 1 1322	1322	Bacillus	GT4	glycosyltransferase	2e-142	WP_170944305.1
NODE_6537_length_975_cov_2.4,974 1 975	975	Pseudoclostridium	GH36	alpha-galactosidase	zero	WP_103090669.1
NODE_14800_length_314_cov_1.50579,310 4 314	311	Pseudoclostridium	AA1	multicopper oxidase domain-containing protein	1e-65	WP_103082871.1
NODE_5078_length_1322_cov_2.27703,1321 1 1322	1322	Bacillus	GT4	glycosyltransferase	2e-142	WP_170944305.1
NODE_1208_length_5205_cov_3.41417,1781 3424 5205	1782	Pseudoclostridium	PL17	hypothetical protein
NODE_79_length_55118_cov_158.735,1019 43608 44627	1020	Caldibacillus sp. 31	CE4	polysaccharide deacetylase family protein	zero	WP_120668554.1
NODE_9260_length_599_cov_4.28493,598 1 599	599	Clostridia bacterium	GT2	TPA: glycosyltransferase	1e-74	HHW57526.1
NODE_443_length_17211_cov_12.6339,776 11567 12343	777	Thermohydrogenium	CE4	polysaccharide deacetylase family sporulation protein PdaB	3e-178	TCW41884.1
NODE_443_length_17211_cov_12.6339,776 11567 12343	777	Thermoanaerobacterium	CE4	polysaccharide deacetylase family sporulation protein PdaB	3e-178	TCW41884.1
NODE_3500_length_1908_cov_3.68915,1283 625 1908	1284	Pseudoclostridium	GH51	alpha-N-arabinofuranisidase	zero	WP_103079882.1
NODE_8245_length_716_cov_3.32375,715 1 716	716	Thermoanaerobacterium	GH1	glycoside hydrolase family 1 protein	2e-146	WP_045413776.1
NODE_8245_length_716_cov_3.32375,715 1 716	716	Thermoanaerobacterium	GH1	glycoside hydrolase family 1 protein	2e-146	WP_045413776.1
NODE_8245_length_716_cov_3.32375,715 1 716	716	Thermoanaerobacterium	GH1	glycoside hydrolase family 1 protein	2e-146	WP_045413776.1
NODE_545_length_13813_cov_99.4708,1013 4014 5027	1014	Bacillus	GT2	UDP-glucose 4-epimerase GalE	zero	WP_0988865079.1
NODE_1712_length_3610_cov_28.5269,1475 1699 3174	1476	Bacillus	GH32	Sucrose-6-phosphate hydrolase	zero	KIO68843.1
NODE_1712_length_3610_cov_28.5269,1475 1699 3174	1476	Bacillus	GH32	Sucrose-6-phosphate hydrolase	zero	KIO68843.1
NODE_92_length_51025_cov_22.179,1256 970 2226	1257	Tissierellia bacterium	GT4	glycosyltransferase family 4 protein	zero	NLY78047.1
NODE_8256_length_716_cov_1.18003,233 483 716	234	Anaerostipes	GH18	glycosyl hydrolase	2e-44	WP_118475245.1
NODE_425_length_17766_cov_43.4591,2186 3498 5684	2187	Geobacillus	GH36	MULTISPECIES: alpha-galactosidase	zero	WP_033844059.1
NODE_5919_length_1102_cov_9.16905,985 1 986	986	Thermoanaerobacterium	GH67	alpha-glucuronidase	zero	WP_085113019.1
NODE_774_length_9258_cov_148.948,791 2389 3180	792	Caldibacillus	GH13	alpha-amylase	5e-143	OUM89007.1
NODE_1019_length_6328_cov_30.228,2260 4068 6328	2261	Aeribacillus	GH31	glycoside hydrolase family 31 protein	zero	WP_094245765.1
NODE_78_length_55192_cov_156.201,1022 1927 2949	1023	Bacillus	GH130	glycoside hydrolase family 130 protein	zero	WP_033826967.1
NODE_3405_length_1957_cov_1.80179,625 1332 1957	626	Proteobacteria bacterium	GH25	glycoside hydrolase	4e-150	PZN38306.1
NODE_2093_length_2978_cov_2.95758,920 2058 2978	921	Algoriphagus	GT2	glycosyltransferase	4e-169	WP_111392261.1
NODE_1928_length_3200_cov_3.33895,1588 1 1589	1589	Pseudoclostridium	GH43	family 43 glycosylhydrolase	zero	WP_103091219.1
NODE_652_length_11160_cov_30.3109,1346 7583 8929	1347	Geobacillus	GT2	MULTISPECIES: glycosyltransferase family 2 protein	zero	WP_033843064.1
NODE_125_length_43245_cov_50.1243,2771 27474 30245	2772	Geobacillus	GT51	transglycosylase domain-containing protein	zero	WP_051962736.1
NODE_69_length_58728_cov_94.7571,827 15154 15981	828	Aneurinibacillus	GH43	carbohydrate ABC transporter membrane protein 2	zero	SDH20876.1
NODE_533_length_14188_cov_180.203,377 1 378	378	Parageobacillus	CE1	alpha/beta hydrolase	9e-45	WP_013876124.1
NODE_3020_length_2155_cov_16.9562,1786 369 2155	1787	Thermoanaerobacterium	GT36	glycosyl transferase	zero	WP_150200360.1
NODE_33_length_77609_cov_48.6592,1220 44968 46188	1221	Geobacillus	CE9	MULTISPECIES: N-acetylglucosamine-6 phosphate deacetylase	zero	WP_033844092.1
NODE_9577_length_566_cov_12.0568,257 1 258	258	Thermoanaerobacterium	GH130	glycoside hydrolase	9e-54	WP_085113358.1
NODE_10846_length_473_cov_0.933014,472 1 473	473	Bacillus	GH1	family 1 glycosylhydrolase	4e-108	WP_151679703.1
NODE_10846_length_473_cov_0.933014,472 1 473	473	Bacillus	GH1	family 1 glycosylhydrolase	4e-108	WP_151679703.1
NODE_7983_length_746_cov_4.14616,376 370 746	377	Thermoanaerobacterium	GH51	alpha-N-arabinofuranosidase	9e-75	WP_085112270.1
NODE_9734_length_553_cov_3.09639,552 1 553	553	Pseudoclostridium	GH43	family 43 glycosylhydrolase	3e-126	WP_103083034.1
NODE_9734_length_553_cov_3.09639,552 1 553	553	Pseudoclostridium	GH43	family 43 glycosylhydrolase	3e-126	WP_103083034.1
NODE_808_length_8750_cov_13.7993,1544 7197 8741	1545	Thermoanaerobacterium	GH18	S-layer homology domain-containing protein	zero	WP_013297565.1
NODE_5110_length_1311_cov_3.6051,1183 1 1184	1184	Algoriphagus	GH32	fructan beta-fructosidase	zero	PZV83055.1
NODE_3668_length_1831_cov_2.8339,850 1 851	851	Proteobacteria bacterium	GT4	glycosyl transferase	3e-178	PZN39220.1
NODE_12389_length_415_cov_0.997222,414 1 415	415	Pseudoclostridium	GH38	glycosyl hydrolase	3e-90	WP_161950231.1
NODE_10922_length_471_cov_0.9375,317 1 318	318	Virgibacillus	GH43	family 43 glycosylhydrolase	2e-68	WP_038242365.1
NODE_10922_length_471_cov_0.9375,317 1 318	318	Virgibacillus	GH43	family 43 glycosylhydrolase	2e-68	WP_038242365.1
NODE_2618_length_2449_cov_4.42314,443 1867 2310	444	Thermoanaerobacterium	GH29	alpha-L-fucosidase	1e-100	WP_128712778.1
NODE_93_length_50278_cov_99.7266,1712 19884 21596	1713	Aneurinibacillus	AA3	GMC family oxidoreductase	zero	WP_091260755.1
NODE_3886_length_1731_cov_2.72673,1546 1 1547	1547	Pseudoclostridium	GH38	alpha-mannosidase	zero	WP_103090119.1
NODE_6089_length_1067_cov_1.87549,335 732 1067	336	Pseudoclostridium	GT2	glycosyltransferase	1e-72	WP_103090139.1
NODE_7511_length_814_cov_1.47299,620 194 814	621	Algoriphagus	GT4	glycosyltransferase family 4 protein	2e-103	WP_026968952.1
NODE_1622_length_3800_cov_3.30574,1360 1 1361	1361	Thermoclostridium	GH26	beta-mannosidase	zero	WP_065820699.1
NODE_14264_length_334_cov_1.30824,311 23 334	312	Pseudoclostridium	GH3	beta-glucosidase BglX	1e-63	WP_103082577.1
NODE_10402_length_493_cov_1.19863,483 1 484	484	Pseudoxanthomonas	GT2	glycosyltransferase	3e-89	WP_162124974.1
NODE_932_length_7242_cov_2.70433,592 6650 7242	593	Proteobacteria bacterium	GT20	alpha.alpha-trehalose-phosphate synthase (UDP-forming)	7e-128	PZN43498.1
NODE_159_length_36822_cov_136.544,305 11394 11699	306	Caldibacillus	GH1	PTS lactose/cellobiose transporter subunit IIA	2e-65	WP_020156105.1
NODE_164_length_36009_cov_163.937,1829 386 2215	1830	Caldibacillus	GT51	peptidoglycan glycosyltransferase	zero	OUM86718.1
NODE_367_length_20256_cov_30.8338,1970 18147 20117	1971	Aeribacillus	PL12	alginate lyase family protein	zero	WP_094244685.1
NODE_283_length_25445_cov_1002.48,1085 11158 12243	1086	Symbiobacterium	GT4	glycosyltransferase	2e-175	WP_148205496.1
NODE_57_length_66749_cov_877.459,1094 25241 26335	1095	Symbiobacterium	GT4	glycosyltransferase family 4 protein	zero	WP_011195503.1
NODE_12152_length_427_cov_0.962366,426 1 427	427	Pseudoxanthomonas	GT2	glycosyltransferase	1e-87	WP_162123217.1
NODE_5787_length_1139_cov_2.85978,365 751 1116	366	Protobacteria bacterium	GT4	glycosyltransferase	7e-63	PZN39220.1
NODE_10189_length_510_cov_3.06813,322 1 323	323	Thermoanaerobacterium	GH127	glycoside hydrolase family 127 protein	3e-65	WP_099253182.1
NODE_348_length_20743_cov_159.041,818 7956 8774	819	Caldibacillus	GH43	carbohydrate ABC transporter permease	zero	WP_020154933.1
NODE_149_length_37986_cov_29.8327,806 5430 6236	807	Aeribacillus	GT8	MULTISPECIES: glycosyltransferase family 8 protein	zero	WP_066248838.1
NODE_11832_length_443_cov_1.50773,227 1 228	228	Algoriphagus	GT2	glycosyltransferase family 2 protein	2e-41	WP_073572430.1
NODE_6743_length_938_cov_3.28199,574 1 575	575	Algoriphagus	GH33	exo-alpha-sialidase	4e-135	WP_111391689.1
NODE_201_length_31778_cov_951.167,1211 19722 20933	1212	Symbiobacterium	AA3	FAD-dependent oxidoreductase	zero	WP_158506843.1
NODE_532_length_14190_cov_98.797,632 248 880	633	Aneurinibacillus	GT4	MULTISPECIES: glycosyltransferase family 4 protein	4e-119	WP_057897471.1
NODE_3088_length_2118_cov_6.81677,2117 1 2118	2118	Thermoanaerobacterium	GH10	cellulose 1,4-beta xylanase	zero	WP_014758337.1
NODE_10858_length_473_cov_0.921053,472 1 473	473	Sulfurovum sp. NBC37-1	GT5	glycogen synthase GlgA	1e-35	WP_011980957.1
NODE_5542_length_1191_cov_2.30546,551 1 552	552	Protobacteria bacterium	AA3	choline dehydrogenase	1e-85	PZN40801.1
NODE_279_length_25589_cov_48.838,1166 19642 20808	1167	Geobacillus	GH109	MULTISPECIES: Gfo/ldh/MocA family oxidoreductase	zero	WP_033844652.1
NODE_279_length_25589_cov_48.838,1166 19642 20808	1167	Geobacillus	GH109	MULTISPECIES: Gfo/ldh/MocA family oxidoreductase	zero	WP_033844652.1
NODE_5814_length_1130_cov_2.68558,368 762 1130	369	Protobacteria bacterium	AA3	choline dehydrogenase	2e-71	PZN39059.1
NODE_3490_length_1912_cov_3.06247,1127 685 1812	1128	Algoriphagus	GT4	glycosyltransferase family 4	zero	WP_111391516.1
NODE_67_length_59717_cov_48.8128,962 15840 16802	963	Geobacillus	GH1	mannose-6-phosphate isomerase class I	zero	WP_061912667.1
NODE_2952_length_2201_cov_2.49208,1752 449 2201	1753	Pseudoclostridium	GH38	alpha-mannosidase	zero	WP_103079809.1
NODE_5685_length_1160_cov_1.87149,1085 75 1160	1086	Pseudoclostridium	GH4	6-phospho-beta-glucosidase	zero	WP_103089882.1
NODE_11819_length_444_cov_0.946015,443 1 444	444	Kocuria	GH65	beta-phosphoglucomutase family hydrolase	1e-95	WP_061711647.1
NODE_6446_length_992_cov_16.2465,415 577 992	416	Desulfallas	GH26	copper amine oxidase N-terminal domain-containing protein	1e-43	WP_006521336.1
NODE_5413_length_1224_cov_3.00257,902 1 903	903	Pseudoclostridium	GH78	family 78 glycoside hydrolase catalytic domain	zero	WP_103091429.1
NODE_7356_length_835_cov_2.52949,834 1 835	835	Pseuclostridium	|CBM35	carbohydrate-binding protein	8e-153	WP_103090661.1
NODE_5999_length_1087_cov_3.68605,602 9 611	603	Algoriphagus	GT4	glycosyltransferase family 4 protein	7e-133	WP_111393239.1
NODE_567_length_13336_cov_98.6398,872 4156 5028	873	Novibacillus	GH43	carbohydrate ABC transporter permease	1e-154	WP_077720225.1
NODE_7908_length_760_cov_1.79291,759 1 760	760	Pseudoclostridium	GT2	glycosyltransferase family 2 protein	zero	WP_103082953.1
NODE_7908_length_760_cov_1.79291,759 1 760	760	Pseudoclostridium	GT2	glycosyltransferase family 2 protein	zero	WP_103082953.1
NODE_1428_length_4350_cov_3.19674,1313 877 2190	1314	Algoriphagus	GH109	Gfo/ldh/MocA family oxidoreductase	zero	WP_111393706.1
NODE_695_length_10281_cov_35.2367,1664 5044 6708	1665	Parageobacilllus	GH4	alpha-glucosidase	zero	WP_062753963.1
NODE_4819_length_1402_cov_2.50557,1401 1 1402	1402	Algorophagus	AA3	GMC oxidoreductase	zero	WP_111391472.1
NODE_134_length_41183_cov_1046.01,1508 20660 22168	1509	Firmicutes bacterium	CE1	D-xylose ABC transporter ATP-binding protein	zero	PZN73109.1
NODE_446_length_16911_cov_30.7798,1040 4133 5173	1041	Bacillus	GT4	glycosyltransferase	1e-85	WP_118499211.1
NODE_2281_length_2749_cov_3.66815,832 1 833	833	Algoriphagus	GH16	glycoside hydrolase family 16 protein	2e-153	WP_111392864.1
NODE_12726_length_398_cov_1.13703,397 1 398	398	Escherichia	GT8	glycosyltransferase	3e-94	EEX9730144.1
NODE_2864_length_2265_cov_2.48371,570 1695 2265	571	Algoriphagus	GH88	glycosyl hydrolase	1e-131	WP_111392666.1
NODE_1703_length_3622_cov_3.00953,1908 1714 3622	1909	Pseudoclostridium	GH38	alpha-mannosidase	zero	WP_103089682.1
NODE_1703_length_3622_cov_3.00953,1908 1714 3622	1909	Pseudoclostridium	GH38	alpha-mannosidase	zero	WP_103089682.1
NODE_5591_length_1180_cov_2.13778,686 1 687	687	Algoriphagus	CE1	esterase	1e-149	WP_111393934.1
NODE_115_length_44877_cov_22.8196,947 7015 7962	948	Tissierellia bacterium	CE4	polysaccharide deacetylase	2e-103	NLY77736.1
NODE_2856_length_2274_cov_3.78143,758 452 1210	759	Algoriphagus	AA3	glucose 1-dehydrogenase	8e-171	WP_067550578.1
NODE_4817_length_1402_cov_6.00965,687 715 1402	688	Caldanaerobius	GT32	glycosyl transferase	2e-129	WP_026485635.1
NODE_4817_length_1402_cov_6.00965,687 715 1402	688	Caldanaerobius	GT32	glycosyl transferase	2e-129	WP_026485635.1
NODE_8745_length_656_cov_1.94176,655 1 656	656	Protobacteria bacterium	AA3	choline dehydrogenase	6e-128	PZN39059.1
NODE_7387_length_830_cov_2.15742,401 5 406	402	Pseudoclostridium	GH43	family 43 glycosylhydrolase	1e-42	WP_103081822.1
NODE_4598_length_1477_cov_1.99789,542 935 1477	543	Chelatococcus	GH51	alpha-N-arabinofuranosidase	6e-125	WP_055458683.1
NODE_111_length_45627_cov_95.5107,1142 42788 43930	1143	Aneurinibacillus	AA3	MULTISPECIES: NAD(P)/FAD-dependent oxidoreductase	zero	WP_057900231.1
NODE_80_length_54513_cov_31.3533,1412 40237 41649	1413	Bacillaceae bacterium	GH1	6-phospho-beta-glucosidase	zero	AXI39037.1
NODE_80_length_54513_cov_31.3533,1412 40237 41649	1413	Bacillaceae bacterium	GH1	6-phospho-beta-glucosidase	zero	AXI39037.1
NODE_808_length_8750_cov_13.7993,1733 128 1861	1734	Thermoanaerobacterium	AA3	FAD-dependent oxidoreductase	zero	WP_013297558.1
NODE_27_length_81975_cov_953.188,1286 22193 23479	1287	Symbiobacterium	GH4	alpha-galactosidase/6-phospho-beta-glucosidase	zero	BAD41435.1
NODE_17_length_95620_cov_942.626,1412 2178 3590	1413	Symbiobacterium	AA4	glycolate oxidase subunit	zero	BAD39978.1
NODE_760_length_9423_cov_29.3889,1676 7468 9144	1677	Bacillus	GH31	alpha-glucosidase	zero	WP_041845923.1
NODE_11696_length_449_cov_0.989848,448 1 449	449	Brachybacterium	GT2	glycosyltransferase family 2 protein	2e-100	WP_070500181.1
NODE_8044_length_739_cov_2.83626,738 1 739	739	Pseudoclostridium	GH3	beta-glucosidase BglX	8e-163	WP_103082577.1
NODE_8044_length_739_cov_2.83626,738 1 739	739	Pseudoclostridium	GH3	beta-glucosidase BglX	8e-163	WP_103082577.1
NODE_6051_length_1075_cov_2.6902,698 91 789	699	Protobacteria bacterium	AA6	NAD(P)H:quinone oxidoreductase	1e-132	PZN40436.1
NODE_56_length_66801_cov_988.59,692 55057 55749	693	Symbiobacterium	AA3	glucose 1-dehydrogenase	1e-146	WP_011196426.1
NODE_2639_length_2433_cov_3.03406,626 749 1375	627	Algoriphagus	GH18	glycosyl hydrolase	7e-134	OYX19519.1
NODE_13985_length_345_cov_2.68276,344 1 345	345	Algoriphagus	GH17	glycosyl hydrolase family 17	8e-73	WP_135071564.1
NODE_2618_length_2449_cov_4.42314,1633 1 1634	1634	Thermoanaerobacterium	GH127	glycoside hydrolase family 127 protein	zero	WP_094398156.1
NODE_109_length_46258_cov_93.4997,665 17777 18442	666	Aneurinibacillus	GT2	glycosyltransferase family 2 protein	9e-164	WP_162265055.1
NODE_9534_length_570_cov_11.7184,569 1 570	570	Thermoanaerobacterium	GH67	alpha-glucuronidase	5e-118	WP_038069454.1
NODE_959_length_6942_cov_30.4153,1406 4027 5433	1407	Aeribacillus	GH13	alpha-amylase	zero	BBU38718.1
NODE_484_length_15640_cov_149.355,722 13603 14325	723	Caldibacillus	GT2	glycosyl transferase family 2	2e-160	OUM83929.1
NODE_1726_length_3579_cov_2.36776,1286 270 1556	1287	Pseudoclostridium	GH109	Gfo/ldh/MocA family oxidoreductase	zero	WP_103091047.1
NODE_5871_length_1114_cov_2.2153,833 281 1114	834	Algoriphagus	GT2	glycosyltransferase family 2	6e-180	WP_111391918.1
NODE_602_length_12248_cov_14.7652,1724 24 1748	1725	Thermohydrogenium	GH13	glycosidase	zero	TCW40199.1
NODE_13151_length_378_cov_1.41486,375 1 376	376	Halomonas	GT2	glucans biosynthesis glycosyltransferase MdoH	4e-53	WP_102589502.1
NODE_13898_length_348_cov_5.70648,347 1 348	348	Thermoanaerobacterium	GH5	cellulase family glycosylhydrolase	9e-77	WP_013298386.1
NODE_232_length_29575_cov_30.873,1085 24807 25892	1086	Aeribacillus	GT4	glycosyltransferase family 4 protein	zero	WP_094244681.1
NODE_512_length_14619_cov_13.7056,1334 6851 8185	1335	Thermoanaerobacterium	GH1	beta-glucosidase	zero	WP_013298275.1
NODE_14522_length_325_cov_1.44444,324 1 325	325	Pseudoclostridium	GH32	glycoside hydrolase family 32 protein	2e-66	WP_103081805.1
NODE_1061_length_5999_cov_3.65478,1349 627 1976	1350	Algoriphagus	GH109	Gfo/ldh/MocA family oxidoreductase	zero	WP_119479218.1
NODE_1061_length_5999_cov_3.65478,1349 627 1976	1350	Algoriphagus	GH109	Gfo/ldh/MocA family oxidoreductase	zero	WP_119479218.1
NODE_95_length_50177_cov_46.0213,1115 32041 33156	1116	Geobacillus	GT4	MULTISPECIES: glycosyltransferase	zero	WP_033843040.1
NODE_2160_length_2898_cov_3.0401,926 1972 2898	927	Algoriphagus	GH76	zinc-dependent alcohol dehydrogenase family protein	zero	WP_111392914.1
NODE_503_length_15020_cov_36.0254,2276 10040 12316	2277	Bacillus	GH65	glycoside hydrolase family 65 protein	zero	WP_108897206.1
NODE_981_length_6730_cov_41.6851,728 5252 5980	729	Geobacillus	GT8	MULTISPECIES: glycosyltransferase family 8 protein	3e-179	WP_033844563.1
NODE_8546_length_679_cov_3.39744,498 181 679	499	Algoriphagus	GT35	alpha-glucan family phosphorylase	3e-110	WP_111391473.1
NODE_11438_length_458_cov_0.967742,456 1 457	457	Halomonas	GT4	mannose-1-phosphate guanylyltransferase/mannose-6-phosphate isomerase	3e-85	WP_169957750.1
NODE_1333_length_4615_cov_5.98465,1478 1428 2906	1479	Thermoanaerobacterium	GH1	family 1 glycoside hydrolase	zero	WP_085111828.1
NODE_11363_length_460_cov_0.948148,459 1 460	460	Gammaproteobacterium	CBM48	TPA: glycogen debranching enzyme GlgX	6e-65	HEN06599.1
NODE_652_length_11160_cov_30.3109,1010 8945 9955	1011	Geobacillus	GT2	glycosyl transferase	zero	BBW97628.1
NODE_294_length_24541_cov_31.0116,1070 766 1836	1071	Bacillus	AA3	NAD(P)/FAD-dependent oxidoreductase	zero	WP_034772100.1
NODE_2676_length_2404_cov_3.43678,1058 294 1352	1059	Pseudoclostridium	GH76	glycoside hydrolase	zero	WP_103081655.1
NODE_8761_length_654_cov_7.31886,607 1 608	608	Thermoanaerobacterium	GT84	glycosyl transferase	5e-131	WP_094043709.1
NODE_11516_length_455_cov_2.9,454 1 455	455	Proteobacteria bacterium	GT20	alpha.alpha-trehalose-phosphate synthase (UDP-forming)	6e-90	PZN43498.1
NODE_743_length_9623_cov_15.002,497 5343 5840	498	Tissierella	GT4	glycosyltransferase	9e-97	WP_154440777.1
NODE_4755_length_1422_cov_2.40746,1159 1 1160	1160	Pseudclostridium	GH4	alpha-glucosidase /alpha-galactosidase	zero	WP_103082867.1
NODE_2805_length_2308_cov_3.61784,1349 359 1708	1350	Algoriphagus	GH109	Gfo/ldh/MocA family oxidoreductase	zero	WP_111392485.1
NODE_522_length_14485_cov_931.497,2273 1307 3580	2274	Symbiobacterium	GT4	glycosyltransferase	zero	WP_011195251.1
NODE_1012_length_6386_cov_3.1499,635 3405 4040	636	Algoriphagus	GT2	acetyltransferase	4e-131	OYX22358.1
NODE_1012_length_6386_cov_3.1499,635 3405 4040	636	Algoriphagus	GT2	acetyltransferase	4e-131	OYX22358.1
NODE_1012_length_6386_cov_3.1499,635 3405 4040	636	Algoriphagus	GT2	acetyltransferase	4e-131	OYX22358.1
NODE_55_length_67156_cov_45.8987,866 1330 2196	867	Geobacillus	AA3	MULTISPECIES: NAD(P)-dependent oxidoreductase	zero	WP_033843419.1
NODE_128_length_42851_cov_50.8245,926 7078 8004	927	Geobacillus	AA3	NADH dehydrogenase	zero	KYD31043.1
NODE_226_length_30091_cov_14.6555,1166 2288 3454	1167	Thermoanaerobacterium	GT4	glycogen synthase	zero	WP_094045962.1
NODE_226_length_30091_cov_14.6555,1166 2288 3454	1167	Thermoanaerobacterium	GT4	glycogen synthase	zero	WP_094045962.1
NODE_7_length_139093_cov_30.0371,1130 95929 97059	1131	Bacillaceae bacterium	GH73	endolytic transglycosylase MltG	zero	AXI40183.1
NODE_224_length_30123_cov_166.283,950 5211 6161	951	Caldibacillus	GH1	mannose-6-phosphate isomerase	zero	REJ28348.1
NODE_224_length_30123_cov_166.283,950 5211 6161	951	Caldibacillus	GH1	mannose-6-phosphate isomerase	zero	REJ28348.1
NODE_187_length_33270_cov_31.1054,515 7297 7812	516	Aeribacillus	GT8	acyltransferase	1e-118	WP_066249061.1
NODE_187_length_33270_cov_31.1054,515 7297 7812	516	Aeribacillus	GT8	acyltransferase	1e-118	WP_066249061.1
NODE_34_length_77517_cov_84.4259,1142 2362 3504	1143	Aneurinibacillus	GT4	glycosyltransferase family 4 protein	zero	WP_091260307.1
NODE_4280_length_1580_cov_2.48852,1465 115 1580	1466	Thermoanaerobacter	GT4	glycosyltransferase	zero	WP_014062376.1
NODE_2326_length_2699_cov_13.7315,965 850 1815	966	Thermoanaerobacterium	GH32	carbohydrate kinase	zero	WP-094044105.1
NODE_2326_length_2699_cov_13.7315,965 850 1815	966	Thermoanaerobacterium	GH32	carbohydrate kinase	zero	WP-094044105.1
NODE_2326_length_2699_cov_13.7315,965 850 1815	966	Thermoanaerobacterium	GH32	carbohydrate kinase	zero	WP-094044105.1
NODE_2326_length_2699_cov_13.7315,965 850 1815	966	Thermoanaerobacterium	GH32	carbohydrate kinase	zero	WP-094044105.1
NODE_348_length_20743_cov_159.041,608 19946 20554	609	Caldibacillus	GT2	UDP-glucose 4-epimerase GalE	4e-146	REJ28361.1
NODE_6082_length_1068_cov_2.2231,519 1 520	520	Pseudoclostridium	GH109	Gfo/ldh/MocA family oxidoreductase	6e-109	WP_103090054.1
NODE_233_length_29505_cov_45.0855,1691 11427 13118	1692	Geobacillus	GH13	alpha.alpha-phosphotrehalase	zero	WP_061912262.1
NODE_2897_length_2247_cov_2.4115,1130 964 2094	1131	Proteobacteria bacterium	CE9	N-acetylglucosamine-6-phosphate deacetylase	zero	PZN37573.1
NODE_932_length_7242_cov_2.70433,1784 4869 6653	1785	Proteobacteria bacterium	GH15	glucoamylase	zero	PZN43499.1
NODE_1_length_206266_cov_100.835,953 13660 14613	954	Aneurinibacillus	CE4	polysaccharide deacetylase family protein	zero	WP_091259643.1
NODE_19_length_90883_cov_147.699,1775 17075 18850	1776	Caldibacillus	GH13	alpha-glycosidase	zero	REJ29613.1
NODE_1174_length_5351_cov_3.69109,894 4457 5351	895	Algoriphagus	GH109	Gfo/ldh/MocA family oxidoreductase	zero	WP_111392226.1
NODE_8681_length_663_cov_10.653,662 1 663	663	Thermoanaerobacterium	CE4	polysaccharide deacetylase family protein	3e-162	WP_099252805.1
NODE_9991_length_528_cov_1.83298,316 212 528	317	Proteobacteria bacterium	GT4	glycosyltransferase family 1 protein	6e-61	PZN45885.1
NODE_196_length_32582_cov_33.2646,1172 2421 3593	1173	Bacillus	CE9	N-acetylglucosamine-6-phosphate deacetylase	zero	WP_095142387.1
NODE_602_length_12248_cov_14.7652,1619 1822 3441	1620	Thermohydrogenium	GT35	starch phosphorylase	zero	TCW40200.1
NODE_6254_length_1031_cov_2.62398,958 73 1031	959	Algoriphagus	GH109	Gfo/ldh/MocA family oxidoreductase	zero	WP_133551740.1
NODE_4970_length_1356_cov_2.50807,1355 1 1356	1356	Pseudoclostridium	GH38	alpha-mannosidase	zero	WP_103089271.1
NODE_2883_length_2254_cov_2.54661,1154 963 2117	1155	Chelatococcus	CE9	alpha-D-ribose 1-methylphosphonate 5-triphosphate diphosphatase	zero	WP_071923910.1
NODE_194_length_32679_cov_29.1027,1214 8616 9830	1215	Aeribacillus	AA3	NADH dehydrogenase	zero	TVZ82175.1
NODE_9842_length_542_cov_3.13963,196 1 197	197	Thermoanaerobacterium	GH10	1,4-beta-xylanase	3e-33	HHV73096.1
NODE_3587_length_1863_cov_3.3656,947 916 1863	948	Algoriphagus	GT2	NAD-dependent epimerase	zero	WP_111669925.1
NODE_8678_length_664_cov_2.0624,663 1 664	664	Pseudoclostridium	CE4	polysaccharide deacetylase family protein	3e-146	WP_161950332.1
NODE_5077_length_1322_cov_3.07024,1150 172 1322	1151	Algoriphagus	GT4	glycosyltransferase	zero	WP_119479071.1
NODE_4527_length_1499_cov_2.47853,392 1 393	393	Proteobacteria bacterium	GT51	monofunctional biosynthetic peptidoglycan transglycocylase	7e-88	PZN45899.1
NODE_479_length_15723_cov_28.0733,890 10545 11435	891	Bacillus	GH43	MULTISPECIES: carbohydrate ABC transporter permease	zero	WP_0519888967.1
NODE_8331_length_704_cov_11.6348,703 1 704	704	Thermoanaerobacterium	GH130	glycoside hydrolase	2e-166	WP_085113358.1
NODE_9577_length_566_cov_12.0568,293 273 566	294	Thermoanaerobacterium	GH5	cellulase family glycosylhydrolase	2e-51	HHV75204.1
NODE_131_length_41605_cov_96.9987,1133 29338 30471	1134	Aneurinibacillus	GT4	MULTISPECIES: glycosyltransferase	zero	WP_057899016.1
NODE_14101_length_340_cov_1.36842,339 1 340	340	Pseudoclostridium	CBM32	dextranase	5e-72	WP_161950370.1
NODE_14101_length_340_cov_1.36842,339 1 340	340	Pseudoclostridium	CBM32	dextranase	5e-72	WP_161950370.1
NODE_476_length_15833_cov_64.6445,2009 3300 5309	2010	Clostridium	GT4	glycosyltransferase	zero	WP_058146814.1
NODE_4101_length_1649_cov_2.76223,1197 1 1198	1198	Thermoanaerobacterium	GH39	beta-xylosidase	zero	WP_013297194.1
NODE_2526_length_2513_cov_7.34093,1460 1 1461	1461	Thermohydrogenium	GH31	alpha-D-xyloside xylohydrolase	zero	TCW37994.1
NODE_2289_length_2743_cov_3.21168,1802 907 2709	1803	Pseudoclostridium	GH3	glycosyl hydrolase	zero	WP_103080764.1
NODE_21_length_89475_cov_1130.97,1181 69939 71120	1182	Symbiobacterium	GT2	glycosyltransferase	zero	WP_043714207.1
NODE_64_length_60673_cov_90.2414,1202 13700 14902	1203	Aneurinibacillus	CBM50	copper amine oxidase N-terminal domain-containing protein	zero	SDH16819.1		search
NODE_560_length_13530_cov_86.978,1166 2092 3258	1167	Caldibacillus	GT2	nucleotide sugar dehydrogenase	zero	WP_020155845.1		search
NODE_5581_length_1182_cov_3.54392,1181 1 1182	1182	Algoriphagus	GH20	family 20 glycosylhydrolase	zero	WP_111394002.1
NODE_4815_length_1403_cov_3.30712,1343 60 1403	1344	Algoriphagus	GT2	exopolysaccharide biosynthesis polyprenyl glycosylphosphotransferase	zero	WP_111391649.1
NODE_11094_length_467_cov_0.946602,466 1 467	467	Halobacteriales archaeon	GT2	glycosyl transferase family 2	3e-47	PSP27479.1
NODE_9784_length_548_cov_1.84178,547 1 548	548	Pseudoclostridium	GH13	alpha-amylase	4e-127	WP_103090361.1
NODE_9784_length_548_cov_1.84178,547 1 548	548	Psedoclostridium	GH13	alpha-amylase	4e-127	WP_103090361.1
NODE_395_length_19004_cov_46.9065,1667 104 1771	1668	Geobacillus	GH13	MULTISPECIES: alpha-glucosidase	zero	WP_033018675.1
NODE_395_length_19004_cov_46.9065,1667 104 1771	1668	Geobacillus	GH13	MULTISPECIES: alpha-glucosidase	zero	WP_033018675.1
NODE_3867_length_1740_cov_53.5727,863 413 1276	864	Geobacillus	AA3	MULTISPECIES: glucose 1-dehydrogenase	zero	WP_033843234.1
NODE_13055_length_383_cov_1.18902,382 1 383	383	Escherichia	GH3	periplasmic beta-glucosidase	3e-88	STL52214.1
NODE_13055_length_383_cov_1.18902,382 1 383	383	Escherichia	GH3	periplasmic beta-glucosidase	3e-88	STL52214.1
NODE_13055_length_383_cov_1.18902,382 1 383	383	Escherichia	GH3	periplasmic beta-glucosidase	3e-88	STL52214.1
NODE_13055_length_383_cov_1.18902,382 1 383	383	Escherichia	GH3	periplasmic beta-glucosidase	3e-88	STL52214.1
NODE_13055_length_383_cov_1.18902,382 1 383	383	Escherichia	GH3	periplasmic beta-glucosidase	3e-88	STL52214.1
NODE_13055_length_383_cov_1.18902,382 1 383	383	Escherichia	GH3	periplasmic beta-glucosidase	3e-88	STL52214.1
NODE_13055_length_383_cov_1.18902,382 1 383	383	Escherichia	GH3	periplasmic beta-glucosidase	3e-88	STL52214.1
NODE_13055_length_383_cov_1.18902,382 1 383	383	Escherichia	GH3	periplasmic beta-glucosidase	3e-88	STL52214.1
NODE_13055_length_383_cov_1.18902,382 1 383	383	Escherichia	GH3	periplasmic beta-glucosidase	3e-88	STL52214.1
NODE_13055_length_383_cov_1.18902,382 1 383	383	Escherichia	GH3	periplasmic beta-glucosidase	3e-88	STL52214.1
NODE_13055_length_383_cov_1.18902,382 1 383	383	Escherichia	GH3	periplasmic beta-glucosidase	3e-88	STL52214.1
NODE_13055_length_383_cov_1.18902,382 1 383	383	Escherichia	GH3	periplasmic beta-glucosidase	3e-88	STL52214.1
NODE_13055_length_383_cov_1.18902,382 1 383	383	Escherichia	GH3	periplasmic beta-glucosidase	3e-88	STL52214.1
NODE_13055_length_383_cov_1.18902,382 1 383	383	Escherichia	GH3	periplasmic beta-glucosidase	3e-88	STL52214.1
NODE_13055_length_383_cov_1.18902,382 1 383	383	Escherichia	GH3	periplasmic beta-glucosidase	3e-88	STL52214.1
NODE_13055_length_383_cov_1.18902,382 1 383	383	Escherichia	GH3	periplasmic beta-glucosidase	3e-88	STL52214.1
NODE_13055_length_383_cov_1.18902,382 1 383	383	Escherichia	GH3	periplasmic beta-glucosidase	3e-88	STL52214.1
NODE_13055_length_383_cov_1.18902,382 1 383	383	Escherichia	GH3	periplasmic beta-glucosidase	3e-88	STL52214.1
NODE_13055_length_383_cov_1.18902,382 1 383	383	Escherichia	GH3	periplasmic beta-glucosidase	3e-88	STL52214.1
NODE_13055_length_383_cov_1.18902,382 1 383	383	Escherichia	GH3	periplasmic beta-glucosidase	3e-88	STL52214.1
NODE_13055_length_383_cov_1.18902,382 1 383	383	Escherichia	GH3	periplasmic beta-glucosidase	3e-88	STL52214.1
NODE_13055_length_383_cov_1.18902,382 1 383	383	Escherichia	GH3	periplasmic beta-glucosidase	3e-88	STL52214.1
NODE_13055_length_383_cov_1.18902,382 1 383	383	Escherichia	GH3	periplasmic beta-glucosidase	3e-88	STL52214.1
NODE_13055_length_383_cov_1.18902,382 1 383	383	Escherichia	GH3	periplasmic beta-glucosidase	3e-88	STL52214.1
NODE_13055_length_383_cov_1.18902,382 1 383	383	Escherichia	GH3	periplasmic beta-glucosidase	3e-88	STL52214.1
NODE_13055_length_383_cov_1.18902,382 1 383	383	Escherichia	GH3	periplasmic beta-glucosidase	3e-88	STL52214.1
NODE_13055_length_383_cov_1.18902,382 1 383	383	Escherichia	GH3	periplasmic beta-glucosidase	3e-88	STL52214.1
NODE_13055_length_383_cov_1.18902,382 1 383	383	Escherichia	GH3	periplasmic beta-glucosidase	3e-88	STL52214.1
NODE_13055_length_383_cov_1.18902,382 1 383	383	Escherichia	GH3	periplasmic beta-glucosidase	3e-88	STL52214.1
NODE_13055_length_383_cov_1.18902,382 1 383	383	Escherichia	GH3	periplasmic beta-glucosidase	3e-88	STL52214.1
NODE_13055_length_383_cov_1.18902,382 1 383	383	Escherichia	GH3	periplasmic beta-glucosidase	3e-88	STL52214.1
NODE_13055_length_383_cov_1.18902,382 1 383	383	Escherichia	GH3	periplasmic beta-glucosidase	3e-88	STL52214.1
NODE_13055_length_383_cov_1.18902,382 1 383	383	Escherichia	GH3	periplasmic beta-glucosidase	3e-88	STL52214.1
NODE_13055_length_383_cov_1.18902,382 1 383	383	Escherichia	GH3	periplasmic beta-glucosidase	3e-88	STL52214.1
NODE_13055_length_383_cov_1.18902,382 1 383	383	Escherichia	GH3	periplasmic beta-glucosidase	3e-88	STL52214.1
NODE_13055_length_383_cov_1.18902,382 1 383	383	Escherichia	GH3	periplasmic beta-glucosidase	3e-88	STL52214.1
NODE_13055_length_383_cov_1.18902,382 1 383	383	Escherichia	GH3	periplasmic beta-glucosidase	3e-88	STL52214.1
NODE_13055_length_383_cov_1.18902,382 1 383	383	Escherichia	GH3	periplasmic beta-glucosidase	3e-88	STL52214.1
NODE_13055_length_383_cov_1.18902,382 1 383	383	Escherichia	GH3	periplasmic beta-glucosidase	3e-88	STL52214.1
NODE_13055_length_383_cov_1.18902,382 1 383	383	Escherichia	GH3	periplasmic beta-glucosidase	3e-88	STL52214.1
NODE_13055_length_383_cov_1.18902,382 1 383	383	Escherichia	GH3	periplasmic beta-glucosidase	3e-88	STL52214.1
NODE_13055_length_383_cov_1.18902,382 1 383	383	Escherichia	GH3	periplasmic beta-glucosidase	3e-88	STL52214.1
NODE_13055_length_383_cov_1.18902,382 1 383	383	Escherichia	GH3	periplasmic beta-glucosidase	3e-88	STL52214.1
NODE_13055_length_383_cov_1.18902,382 1 383	383	Escherichia	GH3	periplasmic beta-glucosidase	3e-88	STL52214.1
NODE_13055_length_383_cov_1.18902,382 1 383	383	Escherichia	GH3	periplasmic beta-glucosidase	3e-88	STL52214.1
NODE_13055_length_383_cov_1.18902,382 1 383	383	Escherichia	GH3	periplasmic beta-glucosidase	3e-88	STL52214.1
NODE_13055_length_383_cov_1.18902,382 1 383	383	Escherichia	GH3	periplasmic beta-glucosidase	3e-88	STL52214.1
NODE_13055_length_383_cov_1.18902,382 1 383	383	Escherichia	GH3	periplasmic beta-glucosidase	3e-88	STL52214.1
NODE_13055_length_383_cov_1.18902,382 1 383	383	Escherichia	GH3	periplasmic beta-glucosidase	3e-88	STL52214.1
NODE_13055_length_383_cov_1.18902,382 1 383	383	Escherichia	GH3	periplasmic beta-glucosidase	3e-88	STL52214.1
NODE_13055_length_383_cov_1.18902,382 1 383	383	Escherichia	GH3	periplasmic beta-glucosidase	3e-88	STL52214.1
NODE_13055_length_383_cov_1.18902,382 1 383	383	Escherichia	GH3	periplasmic beta-glucosidase	3e-88	STL52214.1
NODE_13055_length_383_cov_1.18902,382 1 383	383	Escherichia	GH3	periplasmic beta-glucosidase	3e-88	STL52214.1
NODE_13055_length_383_cov_1.18902,382 1 383	383	Escherichia	GH3	periplasmic beta-glucosidase	3e-88	STL52214.1
NODE_13055_length_383_cov_1.18902,382 1 383	383	Escherichia	GH3	periplasmic beta-glucosidase	3e-88	STL52214.1
NODE_13055_length_383_cov_1.18902,382 1 383	383	Escherichia	GH3	periplasmic beta-glucosidase	3e-88	STL52214.1
NODE_13055_length_383_cov_1.18902,382 1 383	383	Escherichia	GH3	periplasmic beta-glucosidase	3e-88	STL52214.1
NODE_13055_length_383_cov_1.18902,382 1 383	383	Escherichia	GH3	periplasmic beta-glucosidase	3e-88	STL52214.1
NODE_13055_length_383_cov_1.18902,382 1 383	383	Escherichia	GH3	periplasmic beta-glucosidase	3e-88	STL52214.1
NODE_13055_length_383_cov_1.18902,382 1 383	383	Escherichia	GH3	periplasmic beta-glucosidase	3e-88	STL52214.1
NODE_13055_length_383_cov_1.18902,382 1 383	383	Escherichia	GH3	periplasmic beta-glucosidase	3e-88	STL52214.1
NODE_13055_length_383_cov_1.18902,382 1 383	383	Escherichia	GH3	periplasmic beta-glucosidase	3e-88	STL52214.1
NODE_13055_length_383_cov_1.18902,382 1 383	383	Escherichia	GH3	periplasmic beta-glucosidase	3e-88	STL52214.1
NODE_13055_length_383_cov_1.18902,382 1 383	383	Escherichia	GH3	periplasmic beta-glucosidase	3e-88	STL52214.1
NODE_13055_length_383_cov_1.18902,382 1 383	383	Escherichia	GH3	periplasmic beta-glucosidase	3e-88	STL52214.1
NODE_13055_length_383_cov_1.18902,382 1 383	383	Escherichia	GH3	periplasmic beta-glucosidase	3e-88	STL52214.1
NODE_13055_length_383_cov_1.18902,382 1 383	383	Escherichia	GH3	periplasmic beta-glucosidase	3e-88	STL52214.1
NODE_13055_length_383_cov_1.18902,382 1 383	383	Escherichia	GH3	periplasmic beta-glucosidase	3e-88	STL52214.1
NODE_13055_length_383_cov_1.18902,382 1 383	383	Escherichia	GH3	periplasmic beta-glucosidase	3e-88	STL52214.1
NODE_13055_length_383_cov_1.18902,382 1 383	383	Escherichia	GH3	periplasmic beta-glucosidase	3e-88	STL52214.1
NODE_13055_length_383_cov_1.18902,382 1 383	383	Escherichia	GH3	periplasmic beta-glucosidase	3e-88	STL52214.1
NODE_13055_length_383_cov_1.18902,382 1 383	383	Escherichia	GH3	periplasmic beta-glucosidase	3e-88	STL52214.1
NODE_164_length_36009_cov_163.937,1616 15727 17343	1617	Caldibacillus	GH13	glucohydrolase	zero	REJ27071.1
NODE_7715_length_784_cov_2.09739,728 1 729	729	Pseudoclostridium	GH43	family 43 glycosylhydrolase	3e-155	WP_103083032.1
NODE_1328_length_4662_cov_15.1791,2108 1127 3235	2109	Thermoanaerobacterium	GH15	glucan 1,4-alpha-glucosidase	zero	WP_013297302.1
NODE_1770_length_3490_cov_27.4096,749 1366 2115	750	Sediminibacillus	CBM50	LysM peptidoglycan-binding domain-containing protein	8e-112	WP_093214322.1
NODE_1473_length_4214_cov_2.80789,959 224 1183	960	Pseudoclostridium	CE7	acetylxylan esterase	zero	WP_103081367.1
NODE_27_length_81975_cov_953.188,2171 59607 61778	2172	Symbiobacterium	AA2	catalase/peroxidase HPI	zero	WP_011196539.1
NODE_27_length_81975_cov_953.188,2171 59607 61778	2172	Symbiobacterium	AA2	catalase/peroxidase HPI	zero	WP_011196539.1
NODE_1044_length_6068_cov_75.2011,740 323 1063	741	Geobacillus	CE1	ABC transporter ATP-binding protein	9e-162	WP_033843119.1
NODE_1777_length_3484_cov_3.54797,2213 1144 3357	2214	Algoriphagus	CBM9	carbohydrate binding family 9 domain-containing protein	zero	WP_119475866.1
NODE_11075_length_467_cov_0.946602,466 1 467	467	Hydrobacter	GT5	starch synthase	3e-112	SDW47997.1
NODE_2438_length_2582_cov_4.1017,1870 712 2582	1871	Algoriphagus	GH29	alpha-L-fucosidase	zero	WP_111393651.1
NODE_5559_length_1186_cov_7.80106,385 1 386	386	Thermoanaerobacterium	GH51	alpha-N-arabinofuranosidase	2e-68	WP_094397622.1
NODE_7_length_139093_cov_30.0371,788 136178 136966	789	Aeribacillus	GT28	UDP-N-acetylglucosamine:LPS N-acetylglucosamine transferase	zero	TVZ88300.1
NODE_7_length_139093_cov_30.0371,788 136178 136966	789	Aeribacillus	GT28	UDP-N-acetylglucosamine:LPS N-acetylglucosamine transferase	zero	TVZ88300.1
NODE_754_length_9504_cov_28.3497,1406 3014 4420	1407	Geobacillus	GT2	undecaprenyl-phosphate glucose phosphotransferase	zero	WP_033843010.1
NODE_1208_length_5205_cov_3.41417,495 1 496	496	Pseudoclostridium	GH130	glycoside hydrolase	4e-116	WP_103091141.1
NODE_12253_length_421_cov_1.05738,420 1 421	421	Tepidibacillus	GH65	maltose phosphorylase	4e-79	GBF12114.1
NODE_12253_length_421_cov_1.05738,420 1 421	421	Tepidibacillus	GH65	maltose phosphorylase	4e-79	GBF12114.1
NODE_12253_length_421_cov_1.05738,420 1 421	421	Tepidibacillus	GH65	maltose phosphorylase	4e-79	GBF12114.1
NODE_719_length_10006_cov_15.7851,674 6564 7238	675	Crassaminicella	GT26	sugar transferase	5e-118	WP_148810861.1
NODE_719_length_10006_cov_15.7851,674 6564 7238	675	Crassaminicella	GT26	sugar transferase	5e-118	WP_148810861.1
NODE_3_length_150760_cov_95.8122,2024 61831 63855	2025	Aneurinibacillus	CBM13	beta-propeller fold lactonase family protein	zero	WP_091260396.1
NODE_6261_length_1029_cov_3.75975,1028 1 1029	1029	Pseudoclostridium	GH38	alpha-mannosidase	zero	WP_103079809.1
NODE_446_length_16911_cov_30.7798,950 5707 6657	951	Geobacillus	GT2	glycosyltransferase	zero	WP_100664535.1
NODE_132_length_41491_cov_44.1027,1100 5569 6669	1101	Geobacillus	CE1	sn-glycerol-3-phosphate ABC transporter ATP-binding protein UgpC	zero	WP_033843734.1
NODE_93_length_50278_cov_99.7266,758 48330 49088	759	Aneurinibacillus	CE4	MULTISPECIES: polysaccharide deacetylase family sporulation protein PdaB	zero	WP_057900113.1
NODE_10171_length_512_cov_1.26915,386 1 387	387	Pseudoclostridium	GH109	Gfo/ldh/MocA family oxidoreductase	2e-84	WP_103081595.1
NODE_10171_length_512_cov_1.26915,386 1 387	387	Pseudoclostridium	GH109	Gfo/ldh/MocA family oxidoreductase	2e-84	WP_103081595.1
NODE_1761_length_3509_cov_72.5388,2351 160 2511	2352	Bacillus	GT4	CDP-glycerol glycerophosphotransferase	zero	SFD26234.1
NODE_1553_length_3988_cov_3.44394,919 3069 3988	920	Pseudoclostridium	CBM35	S-layer homology domain-containing protein	zero	WP_103081839.1
NODE_1700_length_3627_cov_2.71557,269 3358 3627	270	Proteobacteria bacterium	AA5	copper oxidase	1e-53	PZN45004.1
NODE_667_length_10818_cov_28.8819,749 8686 9435	750	Bacillus	CE4	polysaccharide deacetylase family sporulation protein PdaB	6e-177	WP_041902364.1
NODE_8_length_138156_cov_49.5698,986 105618 106604	987	Geobacillus	CE4	MULTISPECIES: polysaccharide decaetylase family protein	zero	WP_033843535.1
NODE_8_length_138156_cov_49.5698,986 105618 106604	987	Geobacillus	CE4	MULTISPECIES: polysaccharide decaetylase family protein	zero	WP_033843535.1
NODE_2400_length_2622_cov_18.8325,407 1195 1602	408	Thermoanaerobacterium	CBM50	Peptidoglycan-binding lysin domain	2e-80	ADL68360.1
NODE_2400_length_2622_cov_18.8325,407 1195 1602	408	Thermoanaerobacterium	CBM50	Peptidoglycan-binding lysin domain	2e-80	ADL68360.1
NODE_2400_length_2622_cov_18.8325,407 1195 1602	408	Thermoanaerbacterium	CBM50	Peptidoglycan-binding lysin domain	2e-80	ADL68360.1
NODE_447_length_16886_cov_205.831,1016 10319 11335	1017	Caldibacillus	GH76	alcohol dehydrogenase AdhP	zero	WP_020154197.1
NODE_6805_length_928_cov_2.05498,238 1 239	239	Pseudoclostridium	GH36	alpha-galactosidase	3e-46	WP_103090669.1
NODE_4533_length_1497_cov_2.78988,898 1 899	899	Pseudoclostridium	GH29	alpha-L-fucosidase	zero	WP_103082000.1
NODE_6089_length_1067_cov_1.87549,710 15 725	711	Pseudoclostridium	GT4	glycosyltransferase	8e-151	WP_161950261.1
NODE_435_length_17495_cov_31.8699,812 13075 13887	813	Aeribacillus	GH43	carbohysrate ABC transporter permease	8e-165	WP_094244980.1
NODE_11608_length_452_cov_8.30479,451 1 452	452	Thermoanaerobacterium	GH130	glycoside hydrolase	4e-105	WP_013787715.1
NODE_11608_length_452_cov_8.30479,451 1 452	452	Thermoanaerobacterium	GH130	glycoside hydrolase	4e-105	WP_013787715.1
NODE_15531_length_216_cov_2.19876,215 1 216	216	Thermoanaerobacterium	GH52	xylan 1,4-beta-xylosidase	2e-31	WP_150201038.1
NODE_15531_length_216_cov_2.19876,215 1 216	216	Thermoanaerobacterium	GH52	xylan 1,4-beta-xylosidase	2e-31	WP_150201038.1
NODE_2223_length_2821_cov_5.2162,2434 387 2821	2435	Thermoanaerobacterium	GH10	endo-1,4-beta-xylanase	zero	WP_013788491.1
NODE_6517_length_977_cov_2.52711,728 249 977	729	Algoriphagus	GT4	glycosyltransferase family 4 protein	3e-77	WP_111672199.1
NODE_6173_length_1049_cov_1.72233,353 1 354	354	Pseudoclostridium	GT28	galactosyldiacylglycerol synthase	4e-74	WP_103081262.1
NODE_7901_length_760_cov_8.44539,757 1 758	758	Thermoanaerobacterium	GH52	xylan 1,4-beta-xylosidase	5e-167	HHV74179.1
NODE_2582_length_2474_cov_2.60232,446 1455 1901	447	Proteobacteria bacterium	CBM50	peptidoglycan-binding protein LysM	9e-101	PZN45395.1
NODE_9_length_136038_cov_1112.01,740 116881 117621	741	Symbiobacterium	GT26	WecB/TagA/CpsF family glycosyltransferase	3e-133	WP_043712939.1
NODE_274_length_26012_cov_33.9698,1007 6242 7249	1008	Bacillus	GT2	glycosyltransferase family 2 protein	zero	WP_095142229.1
NODE_4674_length_1451_cov_2.63754,1154 1 1155	1155	Pseudoclostridium	AA1	multicopper oxidase domain-containing protein	zero	WP_103089575.1
NODE_187_length_33270_cov_31.1054,1325 29914 31239	1326	Aeribacillus	GH4	6-phospho-alpha-glucosidase	zero	WP_063388732.1
NODE_297_length_24384_cov_160.126,881 12456 13337	882	Caldibacillus	GH33	4-hydroxy-tetrahydrodipicolinate synthase	zero	WP_020156194.1
NODE_456_length_16478_cov_31.241,1061 5061 6122	1062	Bacillus	GH109	Gfo/ldh/MocA family oxidoreductase	zero	WP_095141527.1
NODE_6682_length_950_cov_2.58212,586 364 950	587	Algoriphagus	GT2	glycosyltransferase	4e-119	WP_111394896.1
NODE_7997_length_745_cov_1.36377,703 1 704	704	Flavobacterium	GT2	glycosyltransferase family 2 protein	6e-64	WP_129436183.1
NODE_4543_length_1493_cov_19.7608,1232 1 1233	1233	Thermoanaerobacterium	GH2	glycoside hydrolase family 2 protein	zero	WP_099253200.1
NODE_39_length_75850_cov_20.9005,710 59872 60582	711	Tissierellia bacterium	CE4	polysaccharide deacetylase family protein	2e-122	NLY77006.1
NODE_7839_length_768_cov_1.28331,694 74 768	695	Tepidiphilus	GT2|GT4	glycosyltransferase	2e-137	WP_088178287.1
NODE_7839_length_768_cov_1.28331,694 74 768	695	Tepidiphilus	GT2|GT4	glycosyltransferase	2e-137	WP_088178287.1
NODE_7839_length_768_cov_1.28331,694 74 768	695	Tepidiphilus	GT2|GT4	glycosyltransferase	2e-137	WP_088178287.1
NODE_9383_length_587_cov_1.62594,586 1 587	587	Algoriphagus	GH13	1,4-alpha-glucan-branching-enzyme	3e-133	OYX16546.1		search
NODE_585_length_12866_cov_18.6818,1190 11608 12798	1191	Tissierella	AA3	NAD(P)/FAD-dependent oxidoreductase	zero	NLV89499.1
NODE_841_length_8259_cov_43.2304,707 6990 7697	708	Geobacillus	CE1	MULTISPECIES: esterase family protein	2e-172	WP_033843328.1
NODE_841_length_8259_cov_43.2304,707 6990 7697	708	Geobacillus	CE1	MULTISPECIES: esterase family protein	2e-172	WP_033843328.1
NODE_4781_length_1416_cov_2.12197,867 1 868	868	Psedoclostridium	GH94	cellobiose phosphorylase	zero	WP_103091230.1
NODE_1568_length_3920_cov_2.41785,815 3105 3920	816	Chelatococcus	PL9	MULTISPECIES: calcium-binding protein
NODE_7552_length_807_cov_9.63298,661 1 662	662	Thermoanaerobacterium	GH51	alpha-N-arabinofuranosidase	6e-163	WP_015311079.1
NODE_4162_length_1623_cov_2.00191,1011 612 1623	1012	Pseudoclostridium	GH76	zinc-dependent alcohol dehydrogenase family protein	zero	WP_103081812.1
NODE_3071_length_2126_cov_2.15258,1936 190 2126	1937	Pseudoclostridium	GH78	family 78 glycoside hydrolase catalytic domain	zero	WP_103089314.1
NODE_186_length_33345_cov_873.741,749 21827 22576	750	Symbiobacterium	CE4	polysaccharide deacetylase	2e-144	BAD41153.1
NODE_9414_length_583_cov_3.48106,582 1 583	583	Candidatus Methanofastidiosa archaeon	GT4	glycosyltransferase family 4 protein	2e-90	NMA31917.1		BLAST
NODE_9414_length_583_cov_3.48106,582 1 583	583	Candidatus Methanofastidiosa archaeon	GT4	glycosyltransferase family 4 protein	2e-90	NMA31917.1		BLAST
NODE_6188_length_1043_cov_1.89879,1042 1 1043	1043	Protobacteria bacterium	AA3	choline dehydrogenase	zero	PZN40801.1
NODE_3159_length_2074_cov_2.9896,263 1811 2074	264	Pseudoclostridium	GH35	beta galactosidase	1e-53	WP_103091231.1
NODE_1858_length_3326_cov_2.52736,428 2898 3326	429	Algoriphagus	CE15	acetylxylan esterase	4e-66	OYX22199.1
NODE_3880_length_1735_cov_3.19345,1145 1 1146	1146	Pseudoclostridium	GT84	glycosyl transferase	zero	WP_103081857.1
NODE_5570_length_1185_cov_6.42212,1184 1 1185	1185	Thermoanaerobacterium	GH39	xylan 1,4-beta-xylosidase	zero	HHV74180.1
NODE_12906_length_389_cov_4.75749,388 1 389	389	Thermoanaerobacterium	GH42	beta-galactosidase	3e-81	WP_014758166.1
NODE_4562_length_1488_cov_2.50105,189 1 190	190	Tepidimonas	GH24	lysozyme	5e-39	TCS99100.1
NODE_476_length_15833_cov_64.6445,1040 5337 6377	1041	Ureibacillus	GT4	glycosyltransferase family 4 protein	9e-116	WP_096550362.1
NODE_13043_length_383_cov_1.78354,147 236 383	148	Pseudoclostridium	GH51	alpha-N-arabinofuranosidase	2e-25	WP_103081806.1
NODE_13043_length_383_cov_1.78354,147 236 383	148	Pseudoclostridium	GH51	alpha-N-arabinofuranosidase	2e-25	WP_103081806.1
NODE_13043_length_383_cov_1.78354,147 236 383	148	Pseudoclostridium	GH51	alpha-N-arabinofuranosidase	2e-25	WP_103081806.1
NODE_13043_length_383_cov_1.78354,147 236 383	148	Pseudoclostridium	GH51	alpha-N-arabinofuranosidase	2e-25	WP_103081806.1
NODE_13043_length_383_cov_1.78354,147 236 383	148	Pseudoclostridium	GH51	alpha-N-arabinofuranosidase	2e-25	WP_103081806.1
NODE_1018_length_6328_cov_32.9048,245 2358 2603	246	Bacillus	GT28	glycosyltransferase	1e-50	WP_066366766.1
NODE_1018_length_6328_cov_32.9048,245 2358 2603	246	Bacillus	GT28	glycosyltransferase	1e-50	WP_066366766.1
NODE_828_length_8477_cov_28.7623,1181 4178 5359	1182	Bacillus	GT4	glycosyltransferase family 4 protein	zero	WP_04190911.1
NODE_46_length_72316_cov_48.6841,1091 50517 51608	1092	Geobacillus	GH73	endolytic transglycosylase MltG	zero	WP_033844210.1
NODE_46_length_72316_cov_48.6841,1091 50517 51608	1092	Geobacillus	GH73	endolytic transglycosylase MltG	zero	WP_033844210.1
NODE_4373_length_1549_cov_2.01606,600 1 601	601	Protobacteria bacterium	GT2	glycosyltransferase family 2 protein	1e-125	PZN41499.1
NODE_1803_length_3434_cov_3.77982,1337 902 2239	1338	Algoriphagus	GH109	Gfo/ldh/MocA family oxidoreductase	zero	WP_119477531.1
NODE_7414_length_826_cov_3.23735,192 634 826	193	Pseudoclostridium	GH2	beta galactosidase jelly roll domain-containing protein	2e-34	WP_103091218.1
NODE_287_length_25096_cov_29.3822,824 4433 5257	825	Bacillaceae	GH43	MULTISPECIES: carbohydrate ABC transporter permease	3e-176	WP_003252244.1
NODE_155_length_37031_cov_163.916,326 29599 29925	327	Caldibacillus	GH1	PTS lactose/cellobiose transporter subunit IIA	4e-57	WP_026499665.1
NODE_828_length_8477_cov_28.7623,1181 2901 4082	1182	Bacillus	GT2	glycosyltransferase	zero	WP_041901912.1
NODE_173_length_34807_cov_47.3537,311 348 659	312	Geobacillus	GH1	PTS lactose/cellobiose transporter subunit IIA	2e-65	WP_033843583.1
NODE_1009_length_6418_cov_4.98758,1010 1924 2934	1011	Thermoanaerobacterium	GT2	GDP-mannose 4,6-dehydratase	zero	WP_094044235.1
NODE_146_length_39636_cov_22.4519,1247 17532 18779	1248	Tissierellia bacterium	GT4	glycosyltransferase family 4 protein	zero	NLY76504.1
NODE_12150_length_427_cov_0.978495,252 175 427	253	Pseudoclostridium	GT4	glycosyltransferase	5e-47	WP_103079962.1
NODE_4228_length_1601_cov_4.04334,1600 1 1601	1601	Pseudoclostridium	GT84	glycosyltransferase	zero	WP_103081857.1
NODE_13660_length_358_cov_3.31683,357 1 358	358	Thermoanaerobacterium	GH39	xylan 1,4-beta-xylosidase	7e-64	WP_096232024.1
NODE_80_length_54513_cov_31.3533,1463 41706 43169	1464	Aeribacillus	GH1	6-phospho-beta-glucosidase	zero	WP_063389269.1
NODE_80_length_54513_cov_31.3533,1463 41706 43169	1464	Aeribacillus	GH1	6-phospho-beta-glucosidase	zero	WP_063389269.1
NODE_80_length_54513_cov_31.3533,1463 41706 43169	1464	Aeribacillus	GH1	6-phospho-beta-glucosidase	zero	WP_063389269.1
NODE_1167_length_5388_cov_46.0983,1079 2694 3773	1080	Geobacillus	GH109	MULTISPECIES: Gfo/ldh/MocA family oxidoreductase	zero	WP_033843657.1
NODE_2690_length_2396_cov_7.64545,1403 993 2396	1404	Thermoanaerobacterium	GH13	sucrose phosphorylase	zero	WP_094046414.1		search
NODE_4231_length_1601_cov_2.37904,881 61 942	882	Pseudoclostridium	GH130	glycoside hydrolase family 130 protein	zero	WP_103080716.1
NODE_386_length_19398_cov_13.4262,1421 1308 2729	1422	Thermoanaerobacterium	GH18	copper amine oxidase	zero	WP_155812172.1
NODE_4451_length_1525_cov_3.08912,1524 1 1525	1525	Algoriphagus	AA3	GMC family oxidoreductase	zero	WP_067549957.1
NODE_19_length_90883_cov_147.699,470 13363 13833	471	Caldibacillus	GH43	sugar ABC transporter permease	2e-78	WP_061569769.1
NODE_14567_length_323_cov_2.18284,322 1 323	323	Pseudoclostridium	GH78	alpha-L-rhamnosidase	4e-64	WP_103090293.1
NODE_14567_length_323_cov_2.18284,322 1 323	323	Pseudoclostridium	GH78	alpha-L-rhamnosidase	4e-64	WP_103090293.1
NODE_13971_length_346_cov_1.34021,345 1 346	346	Clostridiales bacterium	GH43	family 43 glycosylhydrolase	7e-66	NLK99929.1
NODE_4814_length_1403_cov_3.58605,748 655 1403	749	Algoriphagus	GT2	glycosyltransferase family 2 protein	3e-163	WP_111392365.1
NODE_5523_length_1194_cov_3.22388,744 1 745	745	Algoriphagus	GT2	glycosyltransferase	3e-143	WP_111612993.1
NODE_57_length_66749_cov_877.459,701 23838 24539	702	Symbiobacterium	GT25	glycosyltransferase	2e-138	WP_011195505.1
NODE_372_length_19905_cov_31.8963,671 11353 12024	672	Aeribacillus	CE1	ABC transporter ATP-binding protein	2e-162	WP_063387893.1
NODE_549_length_13746_cov_30.4954,157 13589 13746	158	Parageobacillus	GH31	glycoside hydrolase family 31 protein	1e-26	WP_090950136.1
NODE_164_length_36009_cov_163.937,743 20035 20778	744	Caldibacillus	GH43	carbohydrate ABC transporter membrane protein 2. CUT1 family	3e-175	RKO61250.1
NODE_226_length_30091_cov_14.6555,1358 21172 22530	1359	Thermoanaerobacterium	GH4	glucoside hydrolase	zero	WP_013298819.1
NODE_14949_length_309_cov_1.53543,308 1 309	309	Proteobacteria bacterium	GT28	glycosyl transferase family 28	2e-62	PZN37924.1
NODE_7295_length_844_cov_1.11153,477 1 478	478	Thermoanaerobacterium	GH18	copper amine oxidase	2e-102	WP_013296865.1
NODE_798_length_8890_cov_7.45557,2084 6593 8677	2085	Thermoanaerobacterium	GH36	alpha-galactosidase	zero	WP_150200599.1
NODE_8450_length_690_cov_2.33543,664 26 690	665	Pseudoclostridium	CE4	polysaccharide deacetylase family protein	5e-160	WP_103090051.1
NODE_8450_length_690_cov_2.33543,664 26 690	665	Pseudoclostridium	CE4	polysaccharide deacetylase family protein	5e-160	WP_103090051.1
NODE_1359_length_4533_cov_4.61635,353 1 354	354	Thermoanaerobacter	GT2	glycosyltransferase family 2 protein	2e-54	WP_003871351.1
NODE_311_length_23297_cov_148.326,992 4682 5674	993	Caldibacillus	GT2	glycosyltransferase family 2 protein	zero	WP_020156847.1
NODE_311_length_23297_cov_148.326,992 4682 5674	993	Caldibacillus	GT2	glycosyltransferase family 2 protein	zero	WP_020156847.1
NODE_311_length_23297_cov_148.326,992 4682 5674	993	Caldibacillus	GT2	glycosyltransferase family 2 protein	zero	WP_020156847.1
NODE_28_length_81969_cov_154.214,2348 68358 70706	2349	Falsibacillus	GH2	glycoside hydrolase family 2	zero	WP_121681543.1
NODE_2785_length_2321_cov_13.7851,563 1680 2243	564	Thermoanaerobacterium	GH26	copper amine oxidase N-terminal domain-containing protein	2e-128	WP_013296727.1
NODE_2785_length_2321_cov_13.7851,563 1680 2243	564	Thermoanaerobacterium	GH26	copper amine oxidase N-terminal domain-containing protein	2e-128	WP_013296727.1
NODE_698_length_10228_cov_44.9351,428 9466 9894	429	Geobacillus	CBM50	MULTISPECIES: cell wall hydrolase	3e-102	WP_033842830.1
NODE_68_length_59197_cov_26.712,2198 33778 35976	2199	Firmicute bacterium	GT4	glycosyltransferase family 1 protein	zero	WP_114218223.1
NODE_13002_length_385_cov_4.85455,384 1 385	385	Thermoanaerobacterium	GH10	endo-1,4-beta-xylanase	2e-82	WP_094043079.1
NODE_652_length_11160_cov_30.3109,908 6660 7568	909	Geobacillus	GT2	glycosyltransferase family 2 protein	zero	WP_033843065.1
NODE_4740_length_1426_cov_2.45879,521 720 1241	522	Proteobacteria bacterium	GH23	lytic transglycosylase	3e-117	PZN45129.1		search GT
NODE_4740_length_1426_cov_2.45879,521 720 1241	522	Proteobacteria bacterium	GH23	lytic transglycosylase	3e-117	PZN45129.1		search GT
NODE_4740_length_1426_cov_2.45879,521 720 1241	522	Proteobacteria bacterium	GH23	lytic transglycosylase	3e-117	PZN45129.1		search GT
NODE_4740_length_1426_cov_2.45879,521 720 1241	522	Proteobacteria bacterium	GH23	lytic transglycosylase	3e-117	PZN45129.1		search GT
NODE_37_length_76820_cov_95.5551,695 29017 29712	696	Anerinibacillus	CE14	MULTISPECIES: PIG-L family deacetylase	2e-171	WP_057898964.1
NODE_37_length_76820_cov_95.5551,695 29017 29712	696	Anerinibacillus	CE14	MULTISPECIES: PIG-L family deacetylase	2e-171	WP_057898964.1
NODE_37_length_76820_cov_95.5551,695 29017 29712	696	Anerinibacillus	CE14	MULTISPECIES: PIG-L family deacetylase	2e-171	WP_057898964.1
NODE_443_length_17211_cov_12.6339,845 15435 16280	846	Thermoanaerobacterium	GH43	carbohydrate ABC transporter permease	zero	WP_094043512.1
NODE_51_length_69899_cov_1067.01,1292 57947 59239	1293	Symbiobacterium	CBM50	glycoside hydrolase family 18 protein	zero	WP_043713159.1
NODE_13230_length_375_cov_2.3375,374 1 375	375	Algoriphagus	GH13	alpha-amylase	9e-81	WP_111393582.1
NODE_11284_length_462_cov_0.948403,461 1 462	462	Pseudoxanthomonas	GH9	glycoside hydrolase family 9 protein	4e-72	WP_162123111.1
NODE_11284_length_462_cov_0.948403,461 1 462	462	Pseudoxanthomonas	GH9	glycoside hydrolase family 9 protein	4e-72	WP_162123111.1
NODE_274_length_26012_cov_33.9698,701 19630 20331	702	Bacillus	GT8	glycosyltramsferase family 8 protein	8e-172	WP_041848096.1
NODE_3661_length_1836_cov_1.89276,1166 1 1167	1167	Pseudoclostridium	GH18	LysM peptidoglycan-binding domain-containing protein	zero	WP_103080027.1
NODE_4745_length_1425_cov_2.65547,1424 1 1425	1425	Proteobacteria bacterium	AA1	copper oxidase	zero	PZN45004.1
NODE_4745_length_1425_cov_2.65547,1424 1 1425	1425	Proteobacteria bacterium	AA1	copper oxidase	zero	PZN45004.1
NODE_10_length_129408_cov_88.7374,1247 85183 86430	1248	Aneurinibacillus	GT4	MULTISPECIES: glycosyltransferase family 4 protein	zero	WP_057898692.1
NODE_576_length_13110_cov_28.0491,674 5528 6202	675	Bacillus	GT2	MULTISPECIES: glycosyltransferase family 2 protein	4e-165	WP_041846050.1
NODE_3770_length_1786_cov_2.90295,1280 402 1682	1281	Pseudoclostridium	GH18	LysM peptidoglycan-binding domain-containing protein	zero	WP_103090685.1
NODE_5111_length_1311_cov_2.625,898 413 1311	899	Algoriphagus	CE1	esterase family protein	3e-171	WP_111391143.1
NODE_2777_length_2332_cov_2.54765,351 1981 2332	352	Pseudoclostridium	CBM35	carbohydrate-binding protein	7e-61	WP_161950289.1
NODE_2738_length_2359_cov_3.07552,1155 1204 2359	1156	Pseudoclostridium	GH29	alpha-L-fucosidase	zero	WP_103080713.1
NODE_245_length_28046_cov_44.4195,827 26097 26924	828	Geobacillus	GH43	carbohydrate ABC transporter permease	2e-163	WP_033843376.1
NODE_7706_length_785_cov_3.23425,690 95 785	691	Algoriphagus	CE4	polysaccharide deacetylase family protein	2e-147	WP_119477247.1
NODE_6772_length_932_cov_2.18358,438 494 932	439	Pseudoclostridium	GH5|GH93	cellulase family glycosylhydrolase	2e-101	WP_103080069.1
NODE_34_length_77517_cov_84.4259,1106 278 1384	1107	Aneurinibacillus	GT4	glycosyltransferase family 4 protein	zero	WP_091260305.1
NODE_71_length_57900_cov_884.757,1160 2573 3733	1161	Symbiobacterium	GH18	spore peptidoglycan hydrolase	zero	BAD40775.1
NODE_123_length_43485_cov_1095.5,794 17650 18444	795	Symbiobacterium	CE14	PIG-L family deacetylase	2e-174	WP_043713134.1
NODE_5604_length_1177_cov_2.52941,1072 105 1177	1073	Pseudoclostridium	GH95	glycoside hydrolase family 95 protein	zero	WP_103090670.1
NODE_11_length_123414_cov_20.8346,689 5515 6204	690	Tissierellia bacterium	GT2	glycosyltransferase family 2 protein	2e-121	NLY8227.1
NODE_10_length_129408_cov_88.7374,1616 8265 9881	1617	Aneurinibacillus	CE1	ABC transporter ATP-binding protein	zero	WP_091260008.1
NODE_9303_length_596_cov_2.04991,594 1 595	595	Algoriphagus	GT4	glycosyltransferase	6e-42	WP_144603314.1
NODE_199_length_32186_cov_27.4208,1178 5534 6712	1179	Bacillus	AA3	MULTISPECIES: NAD(P)/FAD-dependent oxidoreductase	zero	WP_041846010.1
NODE_426_length_17741_cov_28.3512,731 14362 15093	732	Aeribacillus	CE1	esterase family protein	1e-167	WP_117017068.1
NODE_362_length_20449_cov_171.381,755 8694 9449	756	Caldibacillus	GT8	glycosyltransferase family 8 protein	2e-170	WP_061568872.1
NODE_880_length_7762_cov_33.5403,1562 2636 4198	1563	Bacillus	AA1	multicopper oxidase domain-containing protein	zero	WP_033829392.1
NODE_687_length_10424_cov_115.494,1424 5419 6843	1425	Caldibacillus sp. Y4.1MC1	GH1	6-phospho-beta-glucosidase	zero	REJ16833.1
NODE_545_length_13813_cov_99.4708,2666 8748 11414	2667	Bacillus	GT2	bifunctional glycosyltransferase family 2 protein	zero	WP_052948673.1
NODE_10592_length_479_cov_0.919811,478 1 479	479	Pseudoxanthomonas	GH20	family 20 glycosylhydrolase	7e-96	WP_026010644.1
NODE_1128_length_5605_cov_29.7787,1058 4014 5072	1059	Aeribacillus	GH130	glycoside hydrolase	zero	WP_130156682.1
NODE_5324_length_1250_cov_1.65272,1190 1 1191	1191	Clostridiales bacterium	GH95	glycoside hydrolase family 95 protein	zero	NLY61118.1
NODE_9944_length_532_cov_1.98742,531 1 532	532	Pseudoclostridium	GH3	beta-glucosidase BglX	5e-122	WP_103082577.1
NODE_6987_length_891_cov_2.92943,890 1 891	891	Algoriphagus	GH13	glycogen debranching enzyme N-terminal domain-containing protein	zero	WP_111393238.1
NODE_3004_length_2168_cov_3.50308,728 1440 2168	729	Algoriphagus	GH109	Gfo/ldh/MocA family oxidoreductase	2e-172	WP_067547055
NODE_8157_length_727_cov_1.73661,726 1 727	727	Thermoanaerobacterium	GH10	family 10 glycosylhydrolase	6e-132	WP_094044582.1
NODE_384_length_19540_cov_12.5793,1124 5104 6228	1125	Thermoanaerobacterium	GT4	glycosyltransferase family 4 protein	zero	WP_013297666.1
NODE_4_length_146911_cov_915.195,1118 128856 129974	1119	Symbiobacterium	GT2	glycosyltransferase family 2 protein	zero	WP_011195830.1
NODE_37_length_76820_cov_95.5551,1397 65709 67106	1398	Aneurinibacillus	GT2	MULTISPECIES: glycosyltransferase family 2 protein	zero	WP_062731155.1
NODE_166_length_35816_cov_174.948,2090 3181 5271	2091	Caldibacillus	GT51	monofunctional biosynthetic peptidoglycan transglycosylase	zero	REJ15501.1
NODE_173_length_34807_cov_47.3537,1778 10368 12146	1779	Geobacillus	CE1	ATP-binding cassette domain-containing protein	zero	WP_172418573.1
NODE_15845_length_175_cov_10.6667,174 1 175	175	Thermoanaerobacterium	GH67	alpha-glucuronidase	4e-29	WP_015311291.1
NODE_357_length_20567_cov_109.362,1394 16697 18091	1395	Caldibacillus	CBM9	glycoside hydrolase family 10 protein	zero	WP_120667217.1
NODE_2722_length_2369_cov_2.99568,1776 593 2369	1777	Pseudoclostridium	AA3	FAD-dependent oxidoreductase	zero	WP_103080884.1
NODE_12913_length_389_cov_1.98204,388 1 389	389	Thermohydrogenium	GH81	endoglucanase Acf2	7e-67	TCW36483.1
NODE_10034_length_524_cov_3.64179,515 9 524	516	Algoriphagus	GT35	alpha-glucan family phosphorylase	2e-102	WP_111391473.1
NODE_10181_length_511_cov_1.19737,394 1 395	395	Desulfallas	GT2	glycosyl transferase	6e-29	WP_092472252.1
NODE_13572_length_362_cov_3.16938,207 1 208	208	Thermoanaerobacterium	GH39	xylan 1,4-beta-xylosidase	1e-35	WP_094043089.1
NODE_560_length_13530_cov_86.978,1238 6338 7576	1239	Geobacillus	GT4	glycosyltransferase	zero	WP_160270751.1
NODE_644_length_11364_cov_8.93041,1271 8440 9711	1272	Thermoanaerobacterium	GH29	alpha-L-fucosidase	zero	WP_014758165.1
NODE_3786_length_1774_cov_22.8621,1767 1 1768	1768	Thermoanaerobacterium	GH18	glycoside hydrolase	zero	WP_013297328.1
NODE_1289_length_4800_cov_40.0788,1613 732 2345	1614	Geobacillus	GH13	alpha amylase	zero	AAB86961.1
NODE_1289_length_4800_cov_40.0788,1613 732 2345	1614	Geobacillus	GH13	alpha amylase	zero	AAB86961.1
NODE_1481_length_4192_cov_3.5371,1016 1 1017	1017	Algoriphagus	GH9	glycoside hydrolase family 9	zero	OYX17204.1
NODE_48_length_72038_cov_29.5297,1412 26773 28185	1413	Aeribacillus	GT30	MULTISPECIES: NADP-dependent phosphogluconate dehydrogenase	zero	WP_063388147.1		search
NODE_895_length_7651_cov_34.6002,1535 107 1642	1536	Bacillus	AA1	multicopper oxidase domain-containing protein	zero	WP_041845294.1
NODE_2754_length_2348_cov_2.80549,285 2063 2348	286	Algoriphagus	CBM9	carbohydrate binding family 9 domain-containing protein	2e-34	WP_111392657.1
NODE_3204_length_2055_cov_3.342,559 1 560	560	Algoriphagus	CE1	esterase	1e-126	WP_111393291.1
NODE_3204_length_2055_cov_3.342,559 1 560	560	Algoriphagus	CE1	esterase	1e-126	WP_111393291.1
NODE_10646_length_478_cov_0.921986,393 1 394	394	Pseudoxanthomonas	GT2	glycosyltransferase	8e-80	WP_162124974.1
NODE_1691_length_3660_cov_2.30985,1313 2288 3601	1314	Pseudoclostridium	GH4	glycoside hydrolase	zero	WP_103080200.1
NODE_2209_length_2834_cov_3.26808,1040 1172 2212	1041	Algoriphagus	GH76	zinc-dependent alcohol dehydrogenase family protein	zero	WP_111392030.1
NODE_1251_length_4929_cov_2.6986,1157 539 1696	1158	Algoriphagus	CE1	esterase	zero	WP_111393935.1
NODE_164_length_36009_cov_163.937,2606 17421 20027	2607	Caldibacillus	GH2	beta-mannosidase	zero	KYD21955.1
NODE_14864_length_312_cov_1.11284,311 1 312	312	Virgibacillus	AA1	multicopper oxidase domain-containing protein	9e-64	WP_038245469.1
NODE_14864_length_312_cov_1.11284,311 1 312	312	Virgibacillus	AA1	multicopper oxidase domain-containing protein	9e-64	WP_038245469.1
NODE_14864_length_312_cov_1.11284,311 1 312	312	Virgibacillus	AA1	multicopper oxidase domain-containing protein	9e-64	WP_038245469.1
NODE_14864_length_312_cov_1.11284,311 1 312	312	Virgibacillus	AA1	multicopper oxidase domain-containing protein	9e-64	WP_038245469.1
NODE_743_length_9623_cov_15.002,443 6083 6526	444	Tissierella	GT4	glycosyltransferase	7e-81	WP_154440777.1
NODE_719_length_10006_cov_15.7851,329 3611 3940	330	Planomicrobium	GT4	glycosyltransferase family 4 protein	3e-47	QDY44836.1
NODE_366_length_20275_cov_15.9779,746 6616 7362	747	Thermoanaerobacterium	CE1	ABC transporter ATP-binding protein	9e-173	WP_094043203.1
NODE_242_length_28130_cov_142.53,1418 12717 14135	1419	Caldibacillus	GH1	6-phospho-beta-glucosidase	zero	REJ29849.1
NODE_242_length_28130_cov_142.53,1418 12717 14135	1419	Caldibaillus	GH1	6-phospho-beta-glucosidase	zero	REJ29849.1
NODE_12330_length_417_cov_2.06354,416 1 417	417	Algoriphagus	GH30	glucosylceramidase	9e-87	WP_067550401.1
NODE_14311_length_332_cov_3.49819,331 1 332	332	Thermoanaerobacterium	GH15	glycoside hydrolase./ glucoamylase	1e-70	WP_015312024.1
NODE_9539_length_570_cov_2.26602,345 225 570	346	Pseudoclostridium	GH109	Gfo/ldh/MocA family oxidoreductase	2e-66	WP_103080907.1
NODE_2375_length_2647_cov_4.00077,1691 193 1884	1692	Algoriphagus	AA3	GMC family oxidoreductase	zero	WP_111393386.1
NODE_156_length_37008_cov_178.836,1073 6015 7088	1074	Caldibacillus	CBM2	quinoprotein glucose dehydrogenase	zero	OUM83711.1
NODE_5_length_144683_cov_97.4919,665 94121 94786	666	Aneurinibacillus	GH18	copper amine oxidase N-terminal domain-containing protein	2e-114	SDH04030.1
NODE_8007_length_743_cov_2.08866,285 458 743	286	Algoriphagus	GT4	glycosyltransferase family 4 protein	1e-52	WP_119477794.1
NODE_932_length_7242_cov_2.70433,764 4108 4872	765	Proteobacteria bacterium	GT20	trehalose-phosphatase	4e-160	PZN43500.1
NODE_15111_length_285_cov_12.2304,284 1 285	285	Thermoanaerobacterium	GT4	mannose-1-phosphate guanylyltransferase	7e-58	WP_015311235.1
NODE_7414_length_826_cov_3.23735,595 1 596	596	Pseudoclostridium	GH43	family 43 glycosylhydrolase	1e-124	WP_103091217.1
NODE_498_length_15174_cov_38.9909,1982 10672 12654	1983	Geobacillus	AA2	catalase/peroxidase HPI	zero	WP_061912075.1
NODE_498_length_15174_cov_38.9909,1982 10672 12654	1983	Geobacillus	AA2	catalase/peroxidase HPI	zero	WP_061912075.1
NODE_352_length_20656_cov_46.4396,584 18546 19130	585	Geobacillus	CBM50	MULTISPECIES: cell wall hydrolase	5e-141	WP_033843404.1
NODE_352_length_20656_cov_46.4396,584 18546 19130	585	Geobacillus	CBM50	MULTISPECIES: cell wall hydrolase	5e-141	WP_033843404.1
NODE_1519_length_4057_cov_2.5967,3020 725 3745	3021	Chlamydia	PL17	Heparinase II/III-like protein
NODE_352_length_20656_cov_46.4396,584 18546 19130	585	Geobacillus	CBM50	MULTISPECIES: cell wall hydrolase	5e-141	WP_033843404.1
NODE_352_length_20656_cov_46.4396,584 18546 19130	585	Geobacillus	CBM50	MULTISPECIES: cell wall hydrolase	5e-141	WP_033843404.1
NODE_9665_length_559_cov_1.93254,558 1 559	559	Proteobacteria bacterium	CE4	polysaccharide decaetylase	2e-132	PZN43145.1
NODE_10035_length_524_cov_2.49254,393 1 394	394	Proteobacteria bacterium	GH92	2-deoxy-D-gluconate 3-dehydrogenase	4e-87	PZN44791.1
NODE_107_length_46468_cov_100.425,1118 4651 5769	1119	Aneurinibacillus	GT4	glycosyltransferase	zero	WP_082705879.1
NODE_75_length_56135_cov_21.7462,764 27694 28458	765	Clostridia bacterium	CE1	ABC transporter ATP-binding protein	1e-163	HHV72009.1
NODE_73_length_57272_cov_24.6908,1103 8256 9359	1104	Tepidimicrobium	GT4	glycosyltransferase family 4 protein	zero	WP_093751409.1
NODE_73_length_57272_cov_24.6908,1103 8256 9359	1104	Tepidimicrobium	GT4	glycosyltransferase family 4 protein	zero	WP_093751409.1
NODE_9587_length_565_cov_4.07255,564 1 565	565	Proteobacteria bacterium	GH35	mannonate dehydratase	9e-115	PZN44792.1
NODE_445_length_17025_cov_27.9385,1226 14633 15859	1227	Bacillus	AA3	FAD-dependent oxidoreductase	zero	WP_034769939.1
NODE_6615_length_962_cov_1.97795,667 1 668	668	Algoriphagus	GH30	glucosylceramidase	2e-120	WP_111392540.1
NODE_1209_length_5190_cov_4.56436,3834 1356 5190	3835	Thermoanaerobacterium	GT4	glycosyltransferase	zero	WP_013298628.1
NODE_78_length_55192_cov_156.201,2171 15722 17893	2172	Caldibacillus	GH36	alpha-galactosidase	zero	OUM91802.1
NODE_4874_length_1383_cov_3.31777,1353 30 1383	1354	Pseudoclostridium	GH51	alpha-N-arabinofuranosidase	zero	WP_103089416.1
NODE_4511_length_1507_cov_2.3905,577 1 578	578	Algoriphagus	GT8	sugar O-acetyltransferase	1e-126	WP_119478692.1
NODE_4511_length_1507_cov_2.3905,577 1 578	578	Algoriphagus	GT8	sugar O-acetyltransferase	1e-126	WP_119478692.1
NODE_4511_length_1507_cov_2.3905,577 1 578	578	Algoriphagus	GT8	sugar O-acetyltransferase	1e-126	WP_119478692.1
NODE_8443_length_691_cov_2.14623,690 1 691	691	Algoriphagus	GT4	glycosyltransferase involved in cell wall biosynthesis	2e-108	TDQ19641.1
NODE_6084_length_1067_cov_4.31126,1066 1 1067	1067	Pseudoclostridium	GH43	family 43 glycosylhydrolase	zero	WP_103083034.1
NODE_5320_length_1251_cov_2.60535,658 593 1251	659	Algoriphagus	GT4	glycosyltransferase family 4 protein	8e-119	WP_111391675.1
NODE_8479_length_687_cov_1.63291,686 1 687	687	Pseudoclostridium	GH18	glycoside hydrolase	S-layer homology domain-containing protein [Pseudoclostridium thermosuccinogenes]	2e-142	WP_161496424.1
NODE_3838_length_1750_cov_2.77876,910 1 911	911	Pseudoclostridium	GH38	alpha-mannosidase	zero	WP_103089271.1
NODE_11502_length_456_cov_0.965087,388 1 389	389	Pseudoclostridium	GH38	alpha-mannosidase	3e-79	WP_103089966.1
NODE_9314_length_595_cov_1.90926,173 422 595	174	Algoriphagus	AA3	GMC family oxidoreductase	1e-28	WP_026950931.1
NODE_57_length_66749_cov_877.459,914 29058 29972	915	Symbiobacterium	GT2	NAD(P)-dependent oxidoreductase	zero	WP_011195499.1
NODE_263_length_26730_cov_31.4382,1019 9560 10579	1020	Aeribacillus	AA3	MULTISPECIES: alcohol dehydrogenase AdhP	zero	WP_063387231.1
NODE_8983_length_629_cov_3.05226,628 1 629	629	Pseudoclostridium	GH94	cellobiose phosphorylase	1e-141	WP_103091230.1
NODE_122_length_43672_cov_48.7069,986 2673 3659	987	Geobacillus	GH109	MULTISPECIES: Gfo/ldh/MocA family oxidoreductase	zero	WP_033842949.1
NODE_8294_length_710_cov_2.95267,709 1 710	710	Thermoanaerobacterium	GH10	1,4-beta-xylanase	4e-169	HHV73096.1
NODE_595_length_12392_cov_11.8622,923 11388 12311	924	Thermoanaerobacterium	GH18	glycosyl hydrolase	zero	WP_015311371.1
NODE_11901_length_440_cov_0.981818,191 249 440	192	Mesorhizobium	CE4	polysaccharide deacetylase family protein	9e-24	WP_056243855.1
NODE_9095_length_619_cov_1.01064,488 131 619	489	Pseudoxanthomonas	GH43	family 43 glycosylhydrolase	3e-95	WP_162125252.1
NODE_226_length_30091_cov_14.6555,1100 15144 16244	1101	Thermoanaerobacterium	GH105	glycosyl hydrolase family 88	zero	WP_150200611.1
NODE_1442_length_4302_cov_2.5797,758 218 976	759	Pseudoclostridium	AA3	glucose 1-dehydrogenase	zero	WP_103081798.1
NODE_12751_length_397_cov_1.13743,291 1 292	292	Algoriphagus	GH20	family 20 glycosylhydrolase	1e-52	WP_111391193.1
NODE_3111_length_2105_cov_2.98488,1399 1 1400	1400	Pseudoclostridium	GH51	alpha-N-arabinofuranosidase	zero	WP_103089288.1
NODE_13634_length_359_cov_2.9375,155 1 156	156	Thermoanaerobacterium	GH10	1,4-beta-xylanase	2e-21	WP_045410808.1
NODE_283_length_25445_cov_1002.48,1118 7909 9027	1119	Symbiobacterium	GT1	group 1 family glycosyl transferase	zero	BAD40083.1
NODE_283_length_25445_cov_1002.48,1118 7909 9027	1119	Symbiobacterium	GT1	group 1 family glycosyl transferase	zero	BAD40083.1
NODE_283_length_25445_cov_1002.48,1118 7909 9027	1119	Symbiobacterium	GT1	group 1 family glycosyl transferase	zero	BAD40083.1
NODE_283_length_25445_cov_1002.48,1118 7909 9027	1119	Symbiobacterium	GT1	group 1 family glycosyl transferase	zero	BAD40083.1
NODE_283_length_25445_cov_1002.48,1118 7909 9027	1119	Symbiobacterium	GT1	group 1 family glycosyl transferase	zero	BAD40083.1
NODE_283_length_25445_cov_1002.48,1118 7909 9027	1119	Symbiobacterium	GT1	group 1 family glycosyl transferase	zero	BAD40083.1
NODE_283_length_25445_cov_1002.48,1118 7909 9027	1119	Symbiobacterium	GT1	group 1 family glycosyl transferase	zero	BAD40083.1
NODE_283_length_25445_cov_1002.48,1118 7909 9027	1119	Symbiobacterium	GT1	group 1 family glycosyl transferase	zero	BAD40083.1
NODE_283_length_25445_cov_1002.48,1118 7909 9027	1119	Symbiobacterium	GT1	group 1 family glycosyl transferase	zero	BAD40083.1
NODE_15881_length_171_cov_2.36207,170 1 171	171	Thermoanaerobacterium	CE7	acetylxylan esterase	1e-31	WP_014758331.1
NODE_15881_length_171_cov_2.36207,170 1 171	171	Thermoanaerobacterium	CE7	acetylxylan esterase	1e-31	WP_014758331.1
NODE_5795_length_1137_cov_1.95841,192 1 193	193	Proteobacteria bacterium	CE4	polysaccharide deacetylase	1e-19	PZN43145.1
NODE_4739_length_1426_cov_2.88549,793 1 794	794	Thermoanaerobacterium	CE4	polysaccharide deacetylase family protein	zero	WP_015311302.1
NODE_10583_length_479_cov_1.3467,478 1 479	479	Pseudoxanthomonas	GH3	glycoside hydrolase family 3 C-terminal domain-containing protein	2e-102	WP_162124713.1
NODE_10583_length_479_cov_1.3467,478 1 479	479	Pseudoxanthomonas	GH3	glycoside hydrolase family 3 C-terminal domain-containing protein	2e-102	WP_162124713.1
NODE_10583_length_479_cov_1.3467,478 1 479	479	Pseudoxanthomonas	GH3	glycoside hydrolase family 3 C-terminal domain-containing protein	2e-102	WP_162124713.1
NODE_195_length_32599_cov_22.0619,773 6231 7004	774	Tissierellia bacterium	CE4	polysaccharide deacetylase family sporulation protein PdaB	9e-158	NLY77822.1
NODE_195_length_32599_cov_22.0619,773 6231 7004	774	Tissierellia bacterium	CE4	polysaccharide deacetylase family sporulation protein PdaB	9e-158	NLY77822.1
NODE_994_length_6572_cov_12.8527,710 4361 5071	711	Thermoanaerobacterium	CE4	polysaccharide deacetylase family protein	6e-158	WP_150200266.1
NODE_5608_length_1176_cov_9.09367,1175 1 1176	1176	Thermoanaerobacterium	GH52	xylan 1,4-beta-xylosidase	zero	WP_099252813.1
NODE_5608_length_1176_cov_9.09367,1175 1 1176	1176	Thermoanaerobacterium	GH52	xylan 1,4-beta-xylosidase	zero	WP_099252813.1
NODE_2526_length_2513_cov_7.34093,661 1852 2513	662	Thermoanaerobacterium	GH51	TPA:alpha-N-arabinofuranosidase	4e-159	HHV74400.1
NODE_5865_length_1115_cov_2.69057,434 1 435	435	Algoriphagus	GH23	lytic transglycosylase domain-containing protein	1e-61	WP_026950694.1
NODE_15588_length_208_cov_2.12418,184 1 185	185	Thermoanaerobacterium	GH10	beta-1,4-xylanase	5e-21	WP_013788490.1
NODE_99_length_49330_cov_26.1181,2372 17670 20042	2373	Tissierellia bacterium	AA3	copper-translocating P-type ATPase	zero	NLY77684.1
NODE_145_length_39875_cov_162.831,350 17643 17993	351	Caldibacillus	GH1	PTS lactose/cellobiose transporter subunit IIA	2e-52	WP_061568841.1
NODE_11545_length_454_cov_10.4687,453 1 454	454	Thermoanaerobacterium	GH67	alpha-glucuronidase	5e-89	WP_082243680.1
NODE_1018_length_6328_cov_32.9048,983 2622 3605	984	Bacillus	GT28	glycosyltransferase	zero	WP_066366766.1
NODE_443_length_17211_cov_12.6339,2345 13049 15394	2346	Thermoanaerobacterium	GH65	glycoside hydrolase family 65 protein	zero	WP_013297544.1
NODE_37_length_76820_cov_95.5551,1604 67099 68703	1605	Anneurinibacillus	GT2	MULTISPECIES: glycosyltransferase	zero	WP_057898988.1
NODE_2451_length_2577_cov_2.82316,307 2270 2577	308	Algoriphagus	GH32	glycoside hydrolase family 32 protein	9e-51	WP_111393079.1
NODE_403_length_18537_cov_10.2916,929 292 1221	930	Thermohydrogenium	CE4	polysaccharide deacetylase family sporulation protein PdaB	9e-166	TCW39451.1
NODE_286_length_25118_cov_32.8306,1325 8909 10234	1326	Aeribacillus	AA4	glycolate oxidase FAD binding subunit	zero	TVZ87667.1
NODE_680_length_10567_cov_9.4999,2189 135 2324	2190	Thermohydrogenium	GH36	alpha-galactosidase	zero	TCW34122.1
NODE_2016_length_3087_cov_3.19954,1876 1211 3087	1877	Algoriphagus	GH63	glucosidase	zero	WP_119479440.1
NODE_14568_length_323_cov_1.53358,322 1 323	323	Algoriphagus	GH10	endo-1,4-beta-xylanase	3e-57	PZV85339.1
NODE_1499_length_4136_cov_3.30115,2231 1905 4136	2232	Proteobacteria bacterium	GT2	glycosyltransferase	zero	PZN40781.1
NODE_107_length_46468_cov_100.425,1058 8621 9679	1059	Aneurinibacillus	GT4	glycosyltransferase family 4 protein	zero	WP_091260932.1
NODE_419_length_17924_cov_152.913,881 2349 3230	882	Caldibacillus	AA3	NAD(P)-dependent oxidoreductase	zero	WP_020155720.1
NODE_3587_length_1863_cov_3.3656,875 1 876	876	Algoriphagus	GT4	glycosyltransferase family 4 protein	zero	WP_111393814.1
NODE_1969_length_3154_cov_3.27267,1076 1 1077	1077	Algoriphagus	GH109	Gfo/ldh/MocA family oxidoreductase	zero	WP_111393249.1
NODE_10392_length_493_cov_9.24201,492 1 493	493	Thermoanaerobacterium	GH5	cellulase family glycosylhydrolase	5e-113	WP_013298381.1
NODE_557_length_13577_cov_27.7074,1412 2283 3695	1413	Aeribacillus	AA4	glycolate oxidase subunit GlcD	zero	WP_130157614.1
NODE_4909_length_1373_cov_1.55539,926 1 927	927	Algoriphagus	GT2	glycosyltransferase family 2 protein	zero	WP_119476397.1
NODE_4413_length_1536_cov_2.49899,899 228 1127	900	Pseudoclostridium	GT2	glycosyltransferase family 2 protein	zero	WP_103079965.1
NODE_134_length_41183_cov_1046.01,1157 29089 30246	1158	Symbiobacterium	GT4	glycosyltransferase family 4 protein	zero	WP_011194912.1
NODE_532_length_14190_cov_98.797,2057 11611 13668	2058	Aneurinibacillus	GH26	copper amine oxidase N-terminal domain-containing protein	zero	WP_057897480.1
NODE_845_length_8185_cov_14.1712,1454 5394 6848	1455	Thermohydrogenium	GH1	6-phospho-beta-glucosidase	zero	TCW38010.1
NODE_1184_length_5318_cov_2.5609,1274 3876 5150	1275	Pseudoclostridium	GT4	glycosyltransferase	zero	WP_103090875.1
NODE_1184_length_5318_cov_2.5609,1274 3876 5150	1275	Pseudoclostridium	GT4	glycosyltransferase	zero	WP_103090875.1
NODE_77_length_55751_cov_962.668,881 5191 6072	882	Symbiobacterium	GT1	NAD(P)-dependent oxidoreductase	zero	WP_043713421.1
NODE_296_length_24428_cov_855.336,1919 15906 17825	1920	Symbiobacterium	GT2	glycosyltransferase	zero	WP_050742208.1
NODE_57_length_66749_cov_877.459,992 22775 23767	993	Symbiobacterium	GT4	glycosyltransferase	zero	WP_011195506.1
NODE_951_length_7061_cov_8.4302,1682 107 1789	1683	Thermoanaerobacterium	GH13	alpha-glucosidase	zero	WP_099253367.1
NODE_1634_length_3774_cov_5.24308,1633 2141 3774	1634	Thermoanaerobacterium	GH127	glycoside hydrolase family 127 protein	zero	WP_099253182.1
NODE_5859_length_1118_cov_2.08278,442 676 1118	443	Pseudoclostridium	GH30	glycoside hydrolase family 30 protein	9e-99	WP_161950235.1
NODE_159_length_36822_cov_136.544,1388 9990 11378	1389	Caldibacillus	GH1	glycoside hydrolase family 1 protein	zero	WP_120668760.1
NODE_4448_length_1526_cov_1.55065,825 1 826	826	Thermacetogenium	CE4	polysaccharide deacetylase family protein	zero	WP_015051364.1
NODE_14190_length_336_cov_5.42349,335 1 336	336	Pseudoclostridium	GH76	carbohydrate-binding protein	3e-69	WP_103090258.1		search CBM
NODE_2537_length_2507_cov_2.31566,1397 1110 2507	1398	Pseudoclostridium	CBM50	copper amine oxidase N-terminal domain-containing protein	zero	WP_103081601.1
NODE_4_length_146911_cov_915.195,740 41801 42541	741	Symbiobacterium	CE4	polysaccharide deacetylase family protein	6e-174	WP_011195750.1
NODE_13404_length_369_cov_5.22611,368 1 369	369	Thermoanaerobacterium	GH5	cellulase family glycosylhydrolase	2e-75	WP_085113359.1
NODE_6983_length_892_cov_2.68698,138 754 892	139	Pseudoclostridium	GH5|GH93	cellulase family glycosylhydrolase	5e-24	WP_103080069.1
NODE_8035_length_740_cov_2.27591,739 1 740	740	Pseudoclostridium	GH2	beta-galactosidase	zero	WP_103080188.1
NODE_1818_length_3402_cov_2.76397,2141 1 2142	2142	Pseudoclostridium	GH36	alpha-galactosidase	zero	WP_103090667.1
NODE_11242_length_463_cov_0.955882,379 1 380	380	Sphingopyxis	GH43	family 43 glycosylhydrolase	2e-39	WP_145844757.1
NODE_34_length_77517_cov_84.4259,710 1655 2365	711	Aneurinibacillus	GT2	MULTISPECIES: glycosyltransferase family 2 protein	5e-176	WP_057898772.1
NODE_5701_length_1157_cov_3.5363,711 1 712	712	Proteobacteria bacterium	GT1	glycosyl transferase family 28	5e-130	PZN37924.1
NODE_3858_length_1743_cov_11.9716,1175 302 1477	1176	Thermoanaerobacterium	GH130	glycoside hydrolase	zero	WP_150200431.1
NODE_11410_length_458_cov_6.03722,457 1 458	458	Thermoanaerobacterium	GH130	glycoside hydrolase	5e-108	WP_150200426.1
NODE_11410_length_458_cov_6.03722,457 1 458	458	Thermoanaerobacterium	GH130	glycoside hydrolase	5e-108	WP_150200426.1
NODE_3_length_150760_cov_95.8122,1304 43042 44346	1305	Aneurinibacillus	GT2	UDP-glucose/GDP-mannose dehydrogenase family protein	zero	WP_091260363.1
NODE_15305_length_249_cov_3.92784,248 1 249	249	Thermoanaerobacterium	GH51	alpha-N-arabinofuranosidase	2e-53	WP_099253190.1
NODE_3053_length_2136_cov_2.66122,1400 222 1622	1401	Pseudoclostridium	AA4	FAD-binding oxidoreductase	zero	WP_103082266.1
NODE_2312_length_2715_cov_3.7985,1034 1 1035	1035	Algoriphagus	AA3	GMC family oxidoreductase	zero	WP_067542198.1
NODE_4275_length_1582_cov_3.01244,1350 232 1582	1351	Algoriphagus	GH13	1,4-alpha-glucan branching enzyme	zero	PZV82260.1
NODE_4091_length_1654_cov_4.01939,1652 2 1654	1653	Algoriphagus	AA3	GMC family oxidoreductase	zero	WP_067543929.1
NODE_55_length_67156_cov_45.8987,1403 15804 17207	1404	Geobacillus	GT2	glycosyltransferase family 2 protein	zero	WP_033844842.1
NODE_47_length_72187_cov_904.761,641 12353 12994	642	Symbiobacterium	GT2	glycosyltransferase family 2 protein	4e-151	WP_043713753.1
NODE_1153_length_5477_cov_3.61195,316 5161 5477	317	Algoriphagus	GH13	alpha-amylase	2e-39	WP_119479441.1
NODE_7354_length_835_cov_3.49744,834 1 835	835	Pseudoclostridium	CBM35	carbohydrate-binding protein	3e-171	WP_103090529.1
NODE_576_length_13110_cov_28.0491,722 11126 11848	723	Bacillus	CE1	esterase family protein	1e-153	WP_041846056.1
NODE_2463_length_2571_cov_2.72377,1156 1 1157	1157	Algoriphagus	GT4	glycosyltransferase	6e-173	WP_157373376.1
NODE_2009_length_3102_cov_15.555,724 2378 3102	725	Thermoanaerobacterium	GH1	mannose-6-phosphate isomerase class I	3e-175	WP_094044663.1
NODE_2009_length_3102_cov_15.555,724 2378 3102	725	Thermoanaerobacterium	GH1	mannose-6-phosphate isomerase class I	3e-175	WP_094044663.1
NODE_127_length_42982_cov_1093.71,2765 31445 34210	2766	Symbiobacterium	GH39	phosphodiester glycosidase family protein	zero	WP_011194298.1
NODE_780_length_9136_cov_14.4052,1142 3016 4158	1143	Thermoanaerobacterium	CE9	N-acetylglucosamine-6-phosphate deacetylase	zero	WP_013298653.1
NODE_152_length_37463_cov_157.603,1331 1682 3013	1332	Caldibacillus	GH4	6-phospho-beta-glucosidase	zero	REJ28397.1
NODE_2012_length_3097_cov_3.27153,2015 1082 3097	2016	Algoriphagus	GH95	glycoside hydrolase family 95 protein	zero	WP_111393356.1
NODE_165_length_35827_cov_191.733,323 15337 15660	324	Paenibacillaceae	AA1	copper oxidase	6e-68	REJ16906.1
NODE_9176_length_610_cov_1.38198,609 1 610	610	Halomonas	GH13	alpha-glucosidase	3e-126	WP_163502039.1
NODE_6107_length_1063_cov_1.60218,812 251 1063	813	Pseudoclostridium	GH31	alpha-xylosidase	2e-168	WP_103089647.1
NODE_5663_length_1165_cov_1.95405,941 224 1165	942	Thermoanaerobacterium	GH2	glycoside hydrolase family 2 protein	zero	WP_038069960.1
NODE_346_length_20809_cov_150.384,941 15312 16253	942	Caldibacillus	GT2	GDP-L-fucose synthase	zero	WP_020154095.1
NODE_206_length_30952_cov_140.31,1025 13960 14985	1026	Caldibacillus	GT2	glycosyltransferase	zero	WP_020156142.1
NODE_5643_length_1170_cov_1.72556,665 328 993	666	Pseudoclostridium	GH43	family 43 glycosylhydrolase	2e-144	WP_103081822.1
NODE_13351_length_371_cov_1.85127,260 1 261	261	Pseudoclostridium	GH130	glycoside hydrolase	2e-51	WP_103091141.1
NODE_13351_length_371_cov_1.85127,260 1 261	261	Pseudoclostridium	GH130	glycoside hydrolase	2e-51	WP_103091141.1
NODE_591_length_12631_cov_24.7456,686 2154 2840	687	Aeribacillus	GT2	glycosyltransferase family 2 protein	7e-154	WP_094245079.1
NODE_61_length_61529_cov_29.9899,326 48859 49185	327	Bacillus	GH1	PTS lactose/cellobiose transporter subunit IIA	4e-69	WP_082026088.1
NODE_66_length_59903_cov_27.6516,614 2445 3059	615	Tissierella	AA6	NAD(P)H:quinone oxidoreductase	6e-130	NLY6720.1
NODE_1145_length_5533_cov_3.50767,224 5309 5533	225	Algoriphagus	GH88	glycoside hydrolase	2e-45	OYX22502.1
NODE_3485_length_1915_cov_1.71667,964 951 1915	965	Pseudoclostridium	GH76	alcohol dehydrogenase catalytic domain-containing protein	zero	WP_103080850.1
NODE_2965_length_2193_cov_3.62909,1066 1 1067	1067	Algoriphagus	GT4	glycosyltransferase family 4 protein	zero	WP_026968946.1
NODE_2965_length_2193_cov_3.62909,1066 1 1067	1067	Algoriphagus	GT4	glycosyltransferase family 4 protein	zero	WP_026968946.1
NODE_65_length_60564_cov_34.0119,998 12884 13882	999	Aeribacillus	GH109	MULTISPECIES: Gfo/ldh/MocA family oxidoreductase	zero	WP_066248129.1
NODE_65_length_60564_cov_34.0119,998 12884 13882	999	Aeribacillus	GH109	MULTISPECIES: Gfo/ldh/MocA family oxidoreductase	zero	WP_066248129.1
NODE_65_length_60564_cov_34.0119,998 12884 13882	999	Aeribacillus	GH109	MULTISPECIES: Gfo/ldh/MocA family oxidoreductase	zero	WP_066248129.1
NODE_65_length_60564_cov_34.0119,998 12884 13882	999	Aeribacillus	GH109	MULTISPECIES: Gfo/ldh/MocA family oxidoreductase	zero	WP_066248129.1
NODE_65_length_60564_cov_34.0119,998 12884 13882	999	Aeribacillus	GH109	MULTISPECIES: Gfo/ldh/MocA family oxidoreductase	zero	WP_066248129.1
NODE_65_length_60564_cov_34.0119,998 12884 13882	999	Aeribacillus	GH109	MULTISPECIES: Gfo/ldh/MocA family oxidoreductase	zero	WP_066248129.1
NODE_65_length_60564_cov_34.0119,998 12884 13882	999	Aeribacillus	GH109	MULTISPECIES: Gfo/ldh/MocA family oxidoreductase	zero	WP_066248129.1
NODE_4796_length_1409_cov_6.85672,309 1 310	310	Thermoanaerobacterium	CE7	acetylxylan esterase	5e-69	WP_085113014.1
NODE_6428_length_997_cov_2.33439,506 491 997	507	Pseudoclostridium	GT4	glycosyltransferase	1e-114	WP_103081792.1
NODE_1395_length_4447_cov_3.36612,830 3181 4011	831	Thermoanaerobacterium	GH43	carbohydrate ABC transporter permease	1e-161	WP_014757108.1
NODE_96_length_49819_cov_39.3458,1193 27232 28425	1194	Geobacillus	GH109	MULTISPECIES: Gfo/ldh/MocA family oxidoreductase	zero	WP_033843777.1
NODE_96_length_49819_cov_39.3458,1193 27232 28425	1194	Geobacillus	GH109	MULTISPECIES: Gfo/ldh/MocA family oxidoreductase	zero	WP_033843777.1
NODE_5331_length_1248_cov_2.69573,1207 41 1248	1208	Algoriphagus	GH109	Gfo/ldh/MocA family oxidoreductase	zero	WP_111392815.1
NODE_6827_length_923_cov_2.16359,520 1 521	521	Rhizobiales	GT2	glycosyltransferase	7e-45	WP_112436827.1
NODE_2415_length_2604_cov_2.77364,531 1 532	532	Algoriphagus	GT2	glycosyltransferase family 2 protein	2e-111	WP_119476426.1
NODE_816_length_8617_cov_25.3235,719 6664 7383	720	Bacillus	GT26	N-acetylmannosaminyltransferase	2e-161	KIO64069.1
NODE_348_length_20743_cov_159.041,1043 4154 5197	1044	Caldibacillus	GH109	gfo/ldh/MocA family oxidoreductase	zero	REJ17209.1
NODE_87_length_52403_cov_11.0281,716 2260 2976	717	Thermoanaerobacterium	CE4	polysaccharide deacetylase family protein	1e-151	WP_132775096.1
NODE_2989_length_2177_cov_2.99246,1052 581 1633	1053	Algoriphagus	GT4	glycosyltransferase	zero	WP_026968944.1
NODE_38_length_76224_cov_902.687,899 26711 27610	900	Symbiobacterium	CE4	polysaccharide deacetylase	4e-138	BAD40838.1
NODE_904_length_7568_cov_27.7862,1415 3649 5064	1416	Bacillus	GH18	LysM peptidoglycan-binding domain-containing protein	zero	WP_095142249.1
NODE_658_length_11036_cov_32.9871,941 7325 8266	942	Bacillus	CBM50	LysM peptidoglycan-binding domain-containing protein	zero	WP_108898831.1
NODE_4849_length_1392_cov_1.99402,542 850 1392	543	Algoriphagus	GT4	glycosyltransferase family 4 protein	3e-94	WP_026968952.1
NODE_1235_length_5048_cov_16.0495,632 3935 4567	633	Thermoanaerobacterium	CBM50	C40 family peptidase	3e-149	WP_013297236.1
NODE_6749_length_937_cov_2.65079,358 1 359	359	Proteobacteria bacterium	GT4	glycosyltransferase family 1 protein	1e-47	PZN40144.1
NODE_644_length_11364_cov_8.93041,1601 9763 11364	1602	Thermoanaerobacterium	GH42	beta-galactosidase	zero	WP_014758166.1
NODE_3479_length_1919_cov_6.3074,1138 1 1139	1139	Thermoanaerobacterium	GH10	beta-1,4-xylanase	zero	WP_013297491.1
NODE_3509_length_1905_cov_2.7027,957 1 958	958	Pseudoclostridium	GT4	glycosyltransferase	zero	WP_103079962.1
NODE_10_length_129408_cov_88.7374,1307 88692 89999	1308	Aneurinibacillus	GT2	UDP-glucose/GDP-mannose dehydrogenase family protein	zero	WP_057898689.1		search
NODE_14742_length_316_cov_1.70881,202 1 203	203	Thermoanaerobacterium	GH39	beta-xylosidase	8e-34	WP_013297194.1		search
NODE_11367_length_460_cov_0.923457,459 1 460	460	Halomonas	GH32	sugar kinase	6e-84	WP_051004676.1		search
NODE_11367_length_460_cov_0.923457,459 1 460	460	Halomonas	GH32	sugar kinase	6e-84	WP_051004676.1		search
NODE_346_length_20809_cov_150.384,1127 19564 20691	1128	Geobacillus	GT4	glycosyltransferase	zero	WP_160270476.1
NODE_6886_length_912_cov_2.25671,911 1 912	912	Stenotropphomonas	GT4	Putative glycosyltransferase EpsH	1e-116	YUM16043.1
NODE_3174_length_2068_cov_2.67213,323 1 324	324	Algoriphagus	CE10|CE1	esterase	5e-69	OYX16799.1
NODE_1936_length_3187_cov_147.067,749 711 1460	750	Caldibacillus	CE4	polysaccharide deacetylase family protein	1e-170	WP_120668123.1
NODE_11712_length_449_cov_0.974619,343 106 449	344	Escherichia	GT2	glycosyltransferase family 2 protein	9e-77	EFF7647726.1
NODE_12869_length_391_cov_1.74107,390 1 391	391	Pseudoxanthomonas	CBM50	LysM peptidoglycan-binding domain-containing protein	7e-86	WP_162123541.1
NODE_7850_length_766_cov_2.28692,538 1 539	539	Thermoanaerobacter	GT2	MULTISPECIES: glycosyltransferase family 2 protein	9e-81	WP_012269529.1
NODE_7850_length_766_cov_2.28692,538 1 539	539	Thermoanaerobacter	GT2	MULTISPECIES: glycosyltransferase family 2 protein	9e-81	WP_012269529.1
NODE_4049_length_1669_cov_3.37361,1293 1 1294	1294	Pseudoclostridium	GT51	peptidoglycan glycosyltransferase	zero	WP_103080065.1
NODE_487_length_15485_cov_49.634,728 14590 15318	729	Geobacillus	CE4	polysaccharide deacetylase family protein	8e-178	WP_061912480.1
NODE_3858_length_1743_cov_11.9716,229 1514 1743	230	Thermoanaerobacterium	GH5	cellulase family glycosylhydrolase	9e-46	WP_150200430.1
NODE_1455_length_4262_cov_3.48277,1115 60 1175	1116	Caldicoprobacter	GT4	rhamnosyl/mannosyltransferase	zero	SFQ33817.1
NODE_2464_length_2570_cov_2.89702,585 1985 2570	586	Algoriphagus	GT28	peptidoglycan synthetase	5e-130	WP_111392630.1
NODE_7835_length_768_cov_5.03506,219 1 220	220	Thermoanaerobacterium	GH52	xylan-1,4-beta-xylosidase	7e-33	WP_013788499.1
NODE_7835_length_768_cov_5.03506,219 1 220	220	Thermoanaerobacterium	GH52	xylan-1,4-beta-xylosidase	7e-33	WP_013788499.1
NODE_122_length_43672_cov_48.7069,1343 13501 14844	1344	Geobacillus	GH4	6-phospho-beta-glucosidase	zero	WP_033842957.1
NODE_122_length_43672_cov_48.7069,1343 13501 14844	1344	Geobacillus	GH4	6-phospho-beta-glucosidase	zero	WP_033842957.1
NODE_122_length_43672_cov_48.7069,1343 13501 14844	1344	Geobacillus	GH4	6-phospho-beta-glucosidase	zero	WP_033842957.1
NODE_569_length_13312_cov_36.3496,923 733 1656	924	Geobacillus	GT2	glycosyltransferase family 2 protein	zero	WP_051962601.1
NODE_160_length_36730_cov_28.868,1214 14242 15456	1215	Aeribacillus	GH109	Gfo/ldh/MocA family oxidoreductase	zero	WP_130156563.1
NODE_160_length_36730_cov_28.868,1214 14242 15456	1215	Aeribacillus	GH109	Gfo/ldh/MocA family oxidoreductase	zero	WP_130156563.1
NODE_8521_length_683_cov_2.46338,551 132 683	552	Bacillus	GT4	glycosyltransferase	1e-45	WP_000770086.1
NODE_1274_length_4836_cov_2.93662,1113 1 1114	1114	Pseudoclostridium	GH76	glycoside hydrolase family 88 protein	zero	WP_103081123.1
NODE_85_length_53242_cov_26.9477,740 45784 46524	741	Bacillus	AA3	glucose 1-dehydrogenase	7e-167	WP_041902488.1
NODE_3502_length_1908_cov_2.97464,404 1 405	405	Pseudoclostridium	GT2	glycosyltransferase	3e-74	WP_161496439.1
NODE_7966_length_750_cov_1.96403,384 1 385	385	Pseudoclostridium	CBM50	LysM peptidoglycan-binding domain-containing protein	1e-74	WP_161496448.1
NODE_106_length_47510_cov_32.5127,752 26544 27296	753	Aeribacillus	GT4	glycosyltransferase	zero	WP_094244956.1
NODE_8000_length_744_cov_5.50508,743 1 744	744	Thermoanaerobacterium	GH31	alpha-xylosidase	9e-163	WP_014758167.1
NODE_2408_length_2611_cov_2.30908,434 1 435	435	Chelatococcus	GT4	glycosyltransferase	1e-70	WP_055457341.1
NODE_5631_length_1173_cov_2.25492,1172 1 1173	1173	Anaerocolumna	GH16	family 16 glycosylhydrolase	zero	WP_097015821.1
NODE_184_length_33472_cov_1033.64,1157 21024 22181	1158	Symbiobacterium	CE9	N-acetylglucosamine-6-phosphate deacetylase	zero	WP_011194738.1
NODE_1008_length_6426_cov_33.0399,2300 3030 5330	2301	Bacillus	GH65	glycoside hydrolase family 65 protein	zero	WP_108898976.1
NODE_715_length_10026_cov_95.5407,668 5195 5863	669	Aneurinibacillus	GT2	phosphoglycolate phosphatase	1e-165	SDH77891.1
NODE_2308_length_2721_cov_2.81808,1958 59 2017	1959	Algoriphagus	GH13	alpha-amylase	zero	WP_111394603.1
NODE_605_length_12116_cov_48.1148,830 2417 3247	831	Geobacillus	GT2	MULTISPECIES: glycosyltransferase family 2 protein	1e-178	WP_033842802.1
NODE_2567_length_2490_cov_2.43285,2416 74 2490	2417	Pseudoclostridium	CBM35|CBM61	carbohydrate-binding protein	zero	WP_103082932.1
NODE_176_length_34668_cov_79.1974,740 866 1606	741	Aneurinibacillus	CE4	polysaccharide decaetylase family protein	zero	WP_091261190.1
NODE_15409_length_233_cov_6.81461,232 1 233	233	Thermoanaerobacterium	GH67	alpha-glucuronidase	7e-43	WP_015311291.1
NODE_479_length_15723_cov_28.0733,1604 3736 5340	1605	Bacillus	GH43	MULTISPECIES: glycoside hydrolase family 43 protein	zero	WP_034767708.1
NODE_560_length_13530_cov_86.978,935 9307 10242	936	Geobacillus	GT2	glycosyltransferase	zero	WP_160270473.1
NODE_672_length_10769_cov_11.9986,1778 992 2770	1779	Thermoanaerobacterium	GT2	glycosyltransferase	zero	WP_015312173.1
NODE_918_length_7414_cov_34.251,1280 5165 6445	1281	Bacillus	GH18	glycoside hydrolase family 18 protein	zero	WP_108897173.1
NODE_503_length_15020_cov_36.0254,1673 12313 13986	1674	Bacillus	GH13	Neopullulanase	zero	KIO67740.1
NODE_9666_length_559_cov_1.69643,550 1 551	551	Thermoanaerobacterium	GH51	alpha-N-arabinofuranosidase	2e-104	WP_099253190.1
NODE_2687_length_2397_cov_4.3386,365 1 366	366	Thermoanaerobacterium	GH10	endo-1,4-beta xylanase	4e-70	WP_085113009.1
NODE_11605_length_452_cov_11.6574,451 1 452	452	Thermoanaerobacterium	CE7	acetyxylan esterase	3e-91	WP_085113014.1
NODE_11605_length_452_cov_11.6574,451 1 452	452	Thermoanaerobacterium	CE7	acetyxylan esterase	3e-91	WP_085113014.1
NODE_5_length_144683_cov_97.4919,713 2692 3405	714	Aneurinibacillus	CE4	MULTISPECIES: polysaccharide deacetylase family protein	3e-174	WP_057898000.1
NODE_9854_length_541_cov_2.51235,291 1 292	292	Proteobacteria bacterium	CE4	polysaccharide deacetylase	2e-63	PZN39708.1
NODE_348_length_20743_cov_159.041,1097 11523 12620	1098	Caldibacillus	GT4	glycosyltransferase family 4 protein	zero	WP_061568126.1
NODE_348_length_20743_cov_159.041,1097 11523 12620	1098	Caldibacillus	GT4	glycosyltransferase family 4 protein	zero	WP_061568126.1
NODE_42_length_74941_cov_111.434,668 7844 8512	669	Aneurinibacillus	GT2	acetyltransferase	3e-159	WP_057897454.1
NODE_42_length_74941_cov_111.434,668 7844 8512	669	Aneurinibacillus	GT2	acetyltransferase	3e-159	WP_057897454.1
NODE_42_length_74941_cov_111.434,668 7844 8512	669	Aneurinibacillus	GT2	acetyltransferase	3e-159	WP_057897454.1
NODE_1634_length_3774_cov_5.24308,1514 547 2061	1515	Thermoanaerobacterium	GH51	alpha-N-arabinofuranosidase	zero	WP_015311083.1
NODE_9608_length_563_cov_75.7382,282 281 563	283	Caldibacillus	GH1	PTS lactose/cellobiose transporter subunit IIA	6e-60	REJ28393.1
NODE_11859_length_442_cov_1.00775,441 1 442	442	Halobacillus	GT2	MULTISPECIES: glycosyltransferase family 2 protein	4e-101	WP_089651965.1
NODE_88_length_51995_cov_27.7266,743 29239 29982	744	Bacillus	AA3	MULTISPECIES: glucose 1-dehydrogenase	2e-166	WP_041845196.1
NODE_2633_length_2438_cov_2.91313,752 1570 2322	753	Algoriphagus	AA3	glucose 1-dehydrogenase	5e-161	WP_119478412.1
NODE_4435_length_1530_cov_2.16,1032 498 1530	1033	Algoriphagus	GH13	alpha-amylase	zero	WP_111393582.1
NODE_6700_length_946_cov_3.43883,861 85 946	862	Algoriphagus	GH48|GH74	glycosyl hydrolase	zero	WP_111392308.1
NODE_6700_length_946_cov_3.43883,861 85 946	862	Algoriphagus	GH48|GH75	glycosyl hydrolase	zero	WP_111392308.1
NODE_9449_length_579_cov_15.063,578 1 579	579	Thermoanaerobacterium	GH109	Gfo/ldh/MocA family oxidoreductase	9e-142	WP_094397608.1
NODE_9449_length_579_cov_15.063,578 1 579	579	Thermoanaerobacterium	GH109	Gfo/ldh/MocA family oxidoreductase	9e-142	WP_094397608.1
NODE_34_length_77517_cov_84.4259,1259 45269 46528	1260	Aneurinibacillus	GH26	MULTISPECIES: copper amine oxidase N-terminal domain-containing protein	zero	WP_057898814.1
NODE_1210_length_5187_cov_210.299,1079 2639 3718	1080	Geobacillus	GH109	Gfo/ldh/MocA family oxidoreductase	zero	WP_087960117.1
NODE_15303_length_249_cov_4.29897,248 1 249	249	Thermoanaerobacterium	GT4	Mannose-1-phosphate guanylyltransferase	3e-48	AEF17809.1
NODE_951_length_7061_cov_8.4302,1463 1826 3289	1464	Thermoanaerobacterium	GH32	glycoside hydrolase family 32 protein	zero	WP_094046420.1
NODE_648_length_11257_cov_15.2836,1031 6718 7749	1032	Thermoanaerobacterium	GT4	glycosyl transferase	zero	WP_013296633.1
NODE_2351_length_2675_cov_3.27977,2039 124 2163	2040	Algoriphagus	GH97	glycoside hydrolase family 97 protein	zero	WP_111394196.1
NODE_2742_length_2355_cov_3.03609,1818 1 1819	1819	Pseudoclostridium	GH9	glycoside hydrolase family 9 protein	zero	WP_103091253.1
NODE_1018_length_6328_cov_32.9048,704 3621 4325	705	Bacillus	CE4	polysaccharide decaetylase family protein	2e-150	WP_066366703.1
NODE_5277_length_1258_cov_11.1155,1074 184 1258	1075	Thermoanaerobacterium	GT2	glycosyltransferase family 2 protein	zero	WP_094397201.1
NODE_384_length_19540_cov_12.5793,608 8640 9248	609	Thermoanaerobacterium	GH73	N-acetylmuramoyl-L-alanine amidase	1e-126	WP_013297664.1
NODE_4146_length_1629_cov_1.51715,620 1 621	621	Pseudoclostridium	GH78	family 78 glycoside hydrolase catalytic domain	9e-147	WP_103091429.1
NODE_3983_length_1691_cov_4.24694,229 1462 1691	230	Thermoanaerobacterium	CE7	acetylxylan esterase	1e-45	WP_085113014.1
NODE_1661_length_3717_cov_2.497,1022 374 1396	1023	Pseudoclostridium	GT2	glycosyltransferase	zero	WP_161950185.1
NODE_5146_length_1302_cov_3.17562,990 312 1302	991	Pseudoclostridium	GT1	glycosyltransferase family 1 protein	zero	WP_103090142.1
NODE_5146_length_1302_cov_3.17562,990 312 1302	991	Pseudoclostridium	GT1	glycosyltransferase family 1 protein	zero	WP_103090142.1
NODE_5146_length_1302_cov_3.17562,990 312 1302	991	Pseudoclostridium	GT1	glycosyltransferase family 1 protein	zero	WP_103090142.1
NODE_5146_length_1302_cov_3.17562,990 312 1302	991	Pseudoclostridium	GT1	glycosyltransferase family 1 protein	zero	WP_103090142.1
NODE_2421_length_2596_cov_160.475,1268 685 1953	1269	Geobacillus	GH18	Spore peptidoglycan hydrolase	zero	EPR27648.1
NODE_8909_length_638_cov_1.72899,637 1 638	638	Thermoanaerobacterium	GT2	glycosyltransferase family 2 protein	5e-151	WP_015312552.1
NODE_3052_length_2136_cov_2.70543,1126 1010 2136	1127	Pseudoclostridium	GH13	alpha-glucosidase	zero	WP_103080835.1
NODE_1251_length_4929_cov_2.6986,518 1 519	519	Algoriphagus	CE1	esterase	8e-123	WP_111393934.1
NODE_268_length_26450_cov_79.673,755 8476 9231	756	Aneurinibacillus	AA3	glucose 1-dehydrogenase	1e-153	WP_091260223.1
NODE_53_length_68148_cov_49.8963,1106 56046 57152	1107	Geobacillus	GH76	MULTISPECIES: Zn-dependent alcohol dehydrogenase	zero	WP_033844335.1
NODE_357_length_20567_cov_109.362,1415 14875 16290	1416	Caldibacillus	AA4	glycolate oxidase subunit GlcD	zero	WP_120666930.1
NODE_7164_length_863_cov_3.25619,862 1 863	863	Pseudoclostridium	GH3	glycoside hydrolase family 3 c-terminal domain-containing protein	zero	WP_103090354.1
NODE_13031_length_384_cov_1.18541,383 1 384	384	Pseudoclostridium	GH38	alpha-mannosidase	3e-81	WP_103089966.1
NODE_348_length_20743_cov_159.041,722 13211 13933	723	Caldibacillus	GT26	WecB/TagA/CpsF family glycosyltransferase	7e-174	WP_120666890.1
NODE_2141_length_2924_cov_2.71035,740 1280 2020	741	Algoriphagus	CBM6	glycosyl hydrolase	9e-166	OYX23555.1		search
NODE_147_length_39447_cov_46.978,1028 28816 29844	1029	Geobacillus	GT2	glycosyltransferase	zero	WP_172418538.1
NODE_5_length_144683_cov_97.4919,791 1683 2474	792	Aneurinibacillus	CBM50	MULTISPECIES: LysM peptidoglycan-binding domain-containing protein	4e-169	WP_057897999.1
NODE_259_length_27102_cov_94.4983,911 23107 24018	912	Aneurinibacillus	CE1	MULTISPECIES: ABC transporter ATP-binding protein	zero	WP_057899461.1
NODE_823_length_8552_cov_33.1839,1184 654 1838	1185	Aeribacillus	CE9	N-acetylglucosamine-6-phosphate deacetylase	zero	WP_063388900.1
NODE_6301_length_1021_cov_1.76812,1020 1 1021	1021	Proteobacteria bacterium	CBM50	peptidoglycan-binding protein	2e-159	PZN45301.1
NODE_1651_length_3729_cov_3.02559,1277 1 1278	1278	Algoriphagus	PL1	T9SS type B sorting domain-containing protein
NODE_6283_length_1024_cov_2.8968,843 1 844	844	Algoriphagus	GH20	family 20 glycosylhydrolase	2e-157	WP_111391193.1
NODE_8452_length_690_cov_1.49291,460 1 461	461	Proteobacteria bacterium	GH33	4-hydroxy-tetradihydrodipicolinate synthase	9e-107	PZN38525.1
NODE_2879_length_2256_cov_2.67697,593 1663 2256	594	Pseudoclostridium	GH33	4-hydroxy-tetradihydrodipicolinate synthase	3e-139	WP_103089849.1
NODE_1570_length_3914_cov_2.30759,498 3416 3914	499	Pseudoclostridium	GH20	family 20 glycosylhydrolase	2e-92	WP_103080845.1
NODE_786_length_9057_cov_175.019,1412 6187 7599	1413	Geobacillus	AA4	glycolate oxidase subunit GlcD	zero	ADP76049.1
NODE_6940_length_902_cov_2.69067,724 1 725	725	Algoriphagus	GH3	glycosyl hydrolase family 3	3e-145	WP_135070784.1
NODE_7764_length_778_cov_2.17842,480 1 481	481	Pseudoclostridium	GH18	S-layer homology domain-containing protein	2e-97	WP_161496424.1
NODE_26_length_82427_cov_30.6969,767 1058 1825	768	Firmicutes bacterium	AA3	glucose 1-dehydrogenase	4e-113	NLY53766.1
NODE_7215_length_855_cov_3.075,509 346 855	510	Algoriphagus	AA3	glucose 1-dehydrogenase	6e-101	WP_111392913.1
NODE_8882_length_640_cov_2.65812,383 1 384	384	Thermoanaerobacterium	GT4	glycosyltransferase family 4 protein	7e-88	WP_013297423.1
NODE_4695_length_1443_cov_2.76729,1357 1 1358	1358	Proteobacteria bacterium	GT2	glucans biosynthesis glucosyltransferase MdoH	zero	PZN39074.1
NODE_618_length_11789_cov_1023.51,1100 10681 11781	1101	Symbiobacterium	GH18	copper amine oxidase N-terminal domain-containing protein	zero	WP_011196344.1
NODE_618_length_11789_cov_1023.51,1100 10681 11781	1101	Symbiobacterium	GH18	copper amine oxidase N-terminal domain-containing protein	zero	WP_011196344.1
NODE_10507_length_485_cov_1.36047,484 1 485	485	Clostridiales bacterium	GH25	LysM peptidoglycan-binding domain-containing protein	2e-26	WP_101730786.1
NODE_1875_length_3299_cov_2.25771,890 2409 3299	891	Proteobacteria bacterium	GT2	UDP-glucose 6-dehydrogenase	zero	PZN44469.1
NODE_5701_length_1157_cov_3.5363,448 709 1157	449	Proteobacteria bacterium	GT4	glycosyl transferase family 1	3e-87	PZN37925.1
NODE_269_length_26315_cov_915.539,1205 24184 25389	1206	Symbiobacterium	CE9	N-acetylglucosamine-6-phosphate deacetylase	zero	WP_011196064.1
NODE_3649_length_1838_cov_2.1834,1837 1 1838	1838	Pseudoclostridium	GH35	beta galactosidase	zero	WP_103082579.1
NODE_4453_length_1524_cov_3.13002,590 934 1524	591	Pseudoclostridium	GH38	alpha-mannosidase	2e-116	WP_103090073.1
NODE_7495_length_815_cov_5.37632,773 1 774	774	Thermoanaerobacterium	CE7	acetylxylan esterase	zero	WP_013297483.1
NODE_1362_length_4527_cov_8.375,1433 1335 2768	1434	Thermoanaerobacterium	GH39	beta-xylosidase	zero	WP_013297194.1
NODE_5600_length_1177_cov_3.93939,1176 1 1177	1177	Thermohydrogenium	GH26	mannan endo-1,4-beta-mannosidase	zero	TCW34128.1
NODE_174_length_34764_cov_152.706,851 12067 12918	852	Caldibacillus	GH43	sugar ABC transporter permease	zero	WP_020153631.1
NODE_1688_length_3668_cov_3.20592,2417 153 2570	2418	Pseudoclostridium	GH35	beta galactosidase	zero	WP_103081940.1
NODE_10503_length_485_cov_1.5186,446 1 447	447	Halomonas	GT9	glycosyltransferase family 9 protein	7e-62	WP_163557861.1
NODE_549_length_13746_cov_30.4954,815 11031 11846	816	Parageobacilllus	GH43	carbohydrate ABC transporter permease	5e-180	WP_013877333.1
NODE_2584_length_2473_cov_3.48015,1806 1 1807	1807	Pseudoclostridium	GH78	alpha-L-rhamnosidase	zero	WP_103081305.1
NODE_13945_length_347_cov_1.33562,202 145 347	203	Vibrio	GH4	6-phospho-beta-glucosidase	5e-40	CSI46987.1
NODE_13945_length_347_cov_1.33562,202 145 347	203	Vibrio	GH4	6-phospho-beta-glucosidase	5e-40	CSI46987.1
NODE_13945_length_347_cov_1.33562,202 145 347	203	Vibrio	GH4	6-phospho-beta-glucosidase	5e-40	CSI46987.1
NODE_13945_length_347_cov_1.33562,202 145 347	203	Vibrio	GH4	6-phospho-beta-glucosidase	5e-40	CSI46987.1
NODE_13945_length_347_cov_1.33562,202 145 347	203	Vibrio	GH4	6-phospho-beta-glucosidase	5e-40	CSI46987.1
NODE_13945_length_347_cov_1.33562,202 145 347	203	Vibrio	GH4	6-phospho-beta-glucosidase	5e-40	CSI46987.1
NODE_7314_length_841_cov_2.38168,527 314 841	528	Rhizobiales bacterium	GT2	glycosyltransferase	1e-57	WP_112436827.1
NODE_176_length_34668_cov_79.1974,773 5429 6202	774	Aneurinibacillus	CE4	polysaccharide deacetylase family protein	2e-136	WP_051354663.1
NODE_308_length_23477_cov_28.7365,1352 9213 10565	1353	Aeribacillus	GH18	glycoside hydrolase family 18 protein	zero	WP_094245774.1
NODE_4413_length_1536_cov_2.49899,396 1140 1536	397	Pseudoclostridium	GT4	glycosyltransferase family 1 protein	2e-85	WP_103079966.1
NODE_3047_length_2141_cov_2.97603,2140 1 2141	2141	Pseudoclostridium	GH38	alpha-mannosidase	zero	WP_103090073.1
NODE_170_length_35663_cov_166.758,1073 1552 2625	1074	Caldibacillus	AA3	NAD(P)/FAD-dependent oxidoreductase	zero	WP_061569027.1
NODE_515_length_14528_cov_28.2831,1031 11205 12236	1032	Bacillus	GH76	alcohol dehydrogenase	zero	KIO59217.1
NODE_1913_length_3230_cov_149.005,680 756 1436	681	Caldibacillus	GH23	Soluble lytic murein transglycosylase	1e-150	RKO61521.1
NODE_1913_length_3230_cov_149.005,680 756 1436	681	Caldibacillus	GH23	Soluble lytic murein transglycosylase	1e-150	RKO61521.1
NODE_7288_length_845_cov_2.43671,492 1 493	493	Pseudoclostridium	GH78	alpha-L-rhamnosidase	8e-106	WP_103081305.1
NODE_2617_length_2450_cov_2.86806,375 1 376	376	Pseudoclostridium	GT4	glycosyltransferase family 4 protein	9e-69	WP_103089267.1
NODE_5805_length_1133_cov_2.30798,485 483 968	486	Pseudoclostridium	GT4	glycosyltransferase	6e-113	WP_103079955.1
NODE_12085_length_429_cov_4.90107,390 39 429	391	Thermoanaerobacterium	GH109	Gfo/ldh/MocA family oxidoreductase	1e-75	WP_094043083.1
NODE_242_length_28130_cov_142.53,368 9767 10135	369	Caldibacillus	GH1	PTS lactose/cellobiose transporter subunit IIA	9e-74	WP_020155240.1
NODE_13303_length_373_cov_1.14151,337 36 373	338	Thermoanaerobacterium	GH3	glycoside hydrolase family 3 C-terminal domain-containing protein	1e-66	WP_013297226.1
NODE_4772_length_1418_cov_2.67058,981 437 1418	982	Pseudoclostridium	GH1	class I mannose-6-phosphate isomerase	zero	WP_103091057.1
NODE_4772_length_1418_cov_2.67058,981 437 1418	982	Pseudoclostridium	GH1	class I mannose-6-phosphate isomerase	zero	WP_103091057.1
NODE_1553_length_3988_cov_3.44394,2054 780 2834	2055	Pseudoclostridium	GH36	alpha-galactosidase	zero	WP_103090662.1
NODE_626_length_11604_cov_13.4923,818 1265 2083	819	Thermoanaerobacterium	CBM50	LysM peptidoglycan-binding domain-binding protein	1e-162	WP_150200714.1
NODE_2696_length_2390_cov_11.5293,2114 131 2245	2115	Thermoanaerobacterium	GH3	glycoside hydrolase 3 C-terminal domain-containing protein	zero	WP_099253161.1
NODE_798_length_8890_cov_7.45557,2249 4183 6432	2250	Thermoanaerobacterium	GH2	glycoside hydrolase family 2 protein	zero	WP_150200600.1
NODE_859_length_7958_cov_7.53613,860 828 1688	861	Thermoanaerobacterium	GH43	carbohydrate ABC transporter permease	zero	WP_014759135.1
NODE_8362_length_700_cov_3.57364,699 1 700	700	Ruminiclostridium	GH8	endoglucanase	2e-142	WP_004625905.1
NODE_12905_length_389_cov_4.94311,388 1 389	389	Thermoanaerobacterium	GH42	beta-galactosidase	4e-75	WP_013297188.1
NODE_135_length_40960_cov_29.272,743 18338 19081	744	Bacillus	GH43	carbohydrate ABC transporter permease	2e-148	WP_041902232.1
NODE_7851_length_766_cov_2.26723,598 168 766	599	Thermoanaerobacterium	GH4	6-phospho-beta-glucosidase	4e-130	WP_014757070.1
NODE_8296_length_709_cov_8.00459,479 230 709	480	Thermoanaerobacterium	GH39	xylan 1,4-beta-xylosidase	4e-110	HHV74180.1
NODE_4310_length_1571_cov_3.13522,1228 1 1229	1229	Algoriphagus	AA7	FAD-binding oxidoreductase	zero	WP_111670302.1
NODE_1612_length_3829_cov_2.51431,1148 443 1591	1149	Pseudoclostridium	CE9	N-acetylglucosamine-6-phosphate deacetylase	zero	WP_103081994.1
NODE_1612_length_3829_cov_2.51431,1148 443 1591	1149	Pseudoclostridium	CE9	N-acetylglucosamine-6-phosphate deacetylase	zero	WP_103081994.1
NODE_185_length_33405_cov_50.0681,842 890 1732	843	Geobacillus	GH43	MULTISPECIES: sugar ABC transporter permease	zero	WP_033019707.1
NODE_4606_length_1473_cov_3.30606,1274 151 1425	1275	Pseudoclostridium	GH66	dextranase	zero	WP_161950370.1
NODE_4606_length_1473_cov_3.30606,1274 151 1425	1275	Pseudoclostridium	GH66	dextranase	zero	WP_161950370.1
NODE_4606_length_1473_cov_3.30606,1274 151 1425	1275	Pseudoclostridium	GH66	dextranase	zero	WP_161950370.1
NODE_4606_length_1473_cov_3.30606,1274 151 1425	1275	Pseudoclostridium	GH66	dextranase	zero	WP_161950370.1
NODE_4554_length_1489_cov_5.11576,1132 1 1133	1133	Thermohydrogenium	GH26	mannan endo-1,4-beta mannosidase	zero	TCW34128.1
NODE_6817_length_926_cov_3.01493,924 2 926	925	Algoriphagus	CE1	esterase	zero	WP_111393291.1
NODE_3859_length_1743_cov_7.66943,721 1 722	722	Thermoanaerobacterium	GH15	glycoside hydrolase glucoamylase	1e-171	WP_015312024.1
NODE_579_length_13010_cov_15.7619,989 10516 11505	990	Thermoanaerobacterium	GT1	UDP-glucose 4-epimerase GalE	zero	WP_015311094.1
NODE_2960_length_2196_cov_3.5007,1846 350 2196	1847	Proteobacteria bacterium	GH63	amylo-alpha-1,6-glucosidase	zero	PZN39125.1
NODE_10497_length_485_cov_2.26744,453 32 485	454	Clostridium	GT4	glycosyltransferase	1e-23	WP_105165934.1
NODE_10497_length_485_cov_2.26744,453 32 485	454	Clostridium	GT4	glycosyltransferase	1e-23	WP_105165934.1
NODE_10497_length_485_cov_2.26744,453 32 485	454	Clostridium	GT4	glycosyltransferase	1e-23	WP_105165934.1
NODE_1197_length_5239_cov_30.3694,770 338 1108	771	Aeribacillus	CE4	polysaccharide deacetylase family sporulation protein PdaB	1e-171	WP_063387199.1
NODE_1197_length_5239_cov_30.3694,770 338 1108	771	Aeribacillus	CE4	polysaccharide deacetylase family sporulation protein PdaB	1e-171	WP_063387199.1
NODE_6355_length_1012_cov_1.83386,969 1 970	970	Pseudoclostridium	GH31	alpha-xylosidase	zero	WP_103082190.1
NODE_174_length_34764_cov_152.706,2741 7104 9845	2742	Caldibacillus	GH53	glycoside hydrolase 53 family protein	zero	WP_120667635.1
NODE_5140_length_1304_cov_1.75981,1037 123 1160	1038	Proteobacteria bacterium	GH3	beta-N-acetylhexosaminidase	zero	PZN46174.1
NODE_348_length_20743_cov_159.041,1055 2742 3797	1056	Caldibacillus	GH109	oxidoreductase	zero	REJ17208.1
NODE_8409_length_695_cov_13.8125,688 7 695	689	Thermoanaerobacterium	GH5	cellulase family glycosylhydrolase	6e-161	WP_085113359.1
NODE_5_length_144683_cov_97.4919,722 30324 31046	723	Aneurinibacillus	CE1	MULTISPECIES: esterase family protein	2e-160	WP_057898024.1
NODE_2583_length_2473_cov_30.7572,1688 149 1837	1689	Geobacillus	GH13	alpha-glucosidase	zero	WP_081189041.1
NODE_1405_length_4417_cov_3.24392,1859 2089 3948	1860	Algoriphagus	GH13	alpha-amylase	zero	WP_111395025.1
NODE_570_length_13301_cov_158.99,725 9427 10152	726	Caldibacillus	CE1	esterase family protein	9e-177	WP_061570102.1
NODE_65_length_60564_cov_34.0119,1409 23532 24941	1410	Bacillaceae bacterium	AA4	glycolate oxidase subunit GlcD	zero	AXI38924.1
NODE_323_length_22509_cov_26.6855,1187 7343 8530	1188	Bacillus	CBM50	LysM peptidoglycan-binding domain-containing protein	zero	WP_041847536.1
NODE_5423_length_1222_cov_3.71637,1221 1 1222	1222	Pseudoclostridium	GT84	glycosyl transferase	zero	WP_103091168.1
NODE_637_length_11458_cov_81.2024,824 10123 10947	825	Aneurinibacillus	CBM50	MULTISPECIES: alpha/beta fold hydrolase	zero	WP_057898846.1
NODE_5207_length_1282_cov_1.85004,956 1 957	957	Pseudoclostridium	GH4	alpha-galactosidase	zero	WP_103082868.1
NODE_351_length_20675_cov_49.7369,2447 10974 13421	2448	Bacillus	GH3	glycosyl hydrolase family 3 C-terminal domain-containing protein	zero	WP_034768510.1
NODE_2686_length_2399_cov_2.47782,125 2274 2399	126	Algoriphagus	AA3	GMC family oxidoreductase N-terminal domain-containing protein	3e-13	WP_111391472.1
NODE_235_length_29219_cov_28.8226,1247 14713 15960	1248	Aeribacillus	GH109	NAD(P)-dependent oxidoreductase	zero	WP_094245066.1
NODE_155_length_37031_cov_163.916,1316 28286 29602	1317	Caldibacillus	GH4	6-phospho-beta-glucosidase	zero	WP_061570236.1
NODE_12720_length_398_cov_2.04956,397 1 398	398	Algoriphagus	GH20	family 20 glycosylhydrolase	5e-62	WP_111394002.1
NODE_6474_length_987_cov_9.39163,986 1 987	987	Thermoanaerobacterium	GH10	1,4-beta-xylanase	zero	WP_094397818.1
NODE_203_length_31434_cov_928.007,848 7209 8057	849	Symbiobacterium	GH43	sugar ABC transporter permease protein	zero	BAD40298.1
NODE_51_length_69899_cov_1067.01,707 50515 51222	708	Symbiobacterium	CE1	ABC transporter ATP-binding protein	9e-165	WP_011194681.1
NODE_4798_length_1409_cov_1.83235,1408 1 1409	1409	Algoriphagus	PL11	hypothetical protein
NODE_12_length_112674_cov_99.7037,692 9222 9914	693	Aneurinibacillus	GT2	MULTISPECIES: glycosyltransferase family 2 protein	8e-162	WP_057900380.1
NODE_4156_length_1625_cov_4.38089,1106 493 1599	1107	Thermoanaerobacterium	GH29	alpha-L-fucosidase	zero	AST58229.1
NODE_1084_length_5894_cov_28.7313,1481 3320 4801	1482	Bacillaceae bacterium	GH32	sucrose-6-phosphate hydrolase	zero	AXI39455.1
NODE_1084_length_5894_cov_28.7313,1481 3320 4801	1482	Bacillaceae bacterium	GH32	sucrose-6-phosphate hydrolase	zero	AXI39455.1
NODE_41_length_75788_cov_99.3308,980 16317 17297	981	Aneurinibacillus	AA6	MULTISPECIES: NAD(P)H-quinone oxidoreductase	zero	WP_057897611.1
NODE_6012_length_1083_cov_3.36187,1082 1 1083	1083	Algoriphagus	GH20	family 20 glycosylhydrolase	zero	WP_111391193.1
NODE_11372_length_459_cov_4.83416,195 1 196	196	Thermoanaerobacterium	GH3	cellulase family glycosylhydrolase	1e-35	WP_013298386.1
NODE_12728_length_398_cov_1.12536,352 1 353	353	Vibrio	GT3	glycogen synthase	9e-81	CSA07967.1
NODE_12728_length_398_cov_1.12536,352 1 353	353	Vibrio	GT3	glycogen synthase	9e-81	CSA07967.1
NODE_12728_length_398_cov_1.12536,352 1 353	353	Vibrio	GT3	glycogen synthase	9e-81	CSA07967.1
NODE_12728_length_398_cov_1.12536,352 1 353	353	Vibrio	GT3	glycogen synthase	9e-81	CSA07967.1
NODE_12728_length_398_cov_1.12536,352 1 353	353	Vibrio	GT3	glycogen synthase	9e-81	CSA07967.1
NODE_12728_length_398_cov_1.12536,352 1 353	353	Vibrio	GT3	glycogen synthase	9e-81	CSA07967.1
NODE_12728_length_398_cov_1.12536,352 1 353	353	Vibrio	GT3	glycogen synthase	9e-81	CSA07967.1
NODE_42_length_74941_cov_111.434,758 6916 7674	759	Aneurinibacillus	GT26	MULTISPECIES: WecB/TagA/CpsF family glycosyltransferase	4e-172	WP_057897455.1
NODE_1623_length_3799_cov_7.55075,1310 58 1368	1311	Thermoanaerobacterium	GH4	6-phospho-beta-glucosidase	zero	WP_132776122.1
NODE_4743_length_1425_cov_3.02701,901 1 902	902	Algoriphagus	GH43	glycoside hydrolase family 43 protein	zero	WP_067542453.1
NODE_1504_length_4110_cov_36.5406,3329 625 3954	3330	Geobacillus	GT2	MULTISPECIES: glycosyltransferase	zero	WP_081897293.1
NODE_10085_length_520_cov_1.67742,519 1 520	520	Pseudoxanthomonas	GT2	glycosyltransferase	2e-104	WP_162124228.1
NODE_10085_length_520_cov_1.67742,519 1 520	520	Pseudoxanthomonas	GT2	glycosyltransferase	2e-104	WP_162124228.1
NODE_1429_length_4344_cov_2.72231,1448 550 1998	1449	Pseudoclostridium	GH30	glycosyl hydrolase	zero	WP_103090253.1
NODE_2512_length_2524_cov_13.3394,454 1 455	455	Thermoanaerobacterium	GH1	glycoside hydrolase family 1 protein	1e-104	WP_045413776.1
NODE_637_length_11458_cov_81.2024,1124 141 1265	1125	Aneurinibacillus	AA3	FAD-dependent oxidoreductase	zero	WP_057898838.1
NODE_1677_length_3689_cov_2.94496,956 1 957	957	Algoriphagus	AA3	GMC family oxidoreductase	zero	WP_092728312.1
NODE_64_length_60673_cov_90.2414,1421 9032 10453	1422	Aneurinibacillus	AA4	glycolate oxidase	zero	SDH16716.1
NODE_64_length_60673_cov_90.2414,1421 9032 10453	1422	Aneurinibacillus	AA4	glycolate oxidase	zero	SDH16716.1
NODE_3091_length_2113_cov_3.59184,335 1699 2034	336	Algoriphagus	AA3	glucose 1-dehydrogenase	3e-73	WP_067545856.1
NODE_8520_length_683_cov_2.73885,682 1 683	683	Algoriphagus	GT35	alpha-glucan family phosphorylase	3e-149	WP_119475717.1
NODE_4140_length_1631_cov_2.10025,785 679 1464	786	Bacteroidetes bacterium	GH95	TPA: glycoside hydrolase family 95 protein	6e-93	HGS26714.1
NODE_9488_length_575_cov_1.83077,574 1 575	575	Anaerocolumna	GH16	family 16 glycosylhydrolase	1e-106	WP_091688845.1
NODE_8871_length_642_cov_1.30664,641 1 642	642	Pseudoxanthomonas	GH115	glycosyl hydrolase 115 family protein	2e-136	WP_147208797.1
NODE_226_length_30091_cov_14.6555,1559 19588 21147	1560	Thermoanaerobacterium	GH28	glycoside hydrolase family 28 protein	zero	WP_150200609.1
NODE_2216_length_2827_cov_42.9271,1535 1207 2742	1536	Geobacillus	GH13	MULTISPECIES: alpha-amylase	zero	WP_033019709.1
NODE_2216_length_2827_cov_42.9271,1535 1207 2742	1536	Geobacillus	GH13	MULTISPECIES: alpha-amylase	zero	WP_033019709.1
NODE_2599_length_2462_cov_2.49107,599 769 1368	600	Proteobacteria bacterium	AA6	NAD(P)H:quinone oxidoreductase	2e-130	PZN44560.1
NODE_2599_length_2462_cov_2.49107,599 769 1368	600	Proteobacteria bacterium	AA6	NAD(P)H:quinone oxidoreductase	2e-130	PZN44560.1
NODE_1098_length_5814_cov_2.9262,1919 1 1920	1920	Protobacteria bacterium	PL1	hypothetical protein DIU59_03900
NODE_230_length_29728_cov_28.5606,6398 104 6502	6399	Bacillus	CBM48|CBM41	type I pullulanase	zero	WP_095142450.1
NODE_71_length_57900_cov_884.757,1103 34786 35889	1104	Symbiobacterium	GH18	copper amine oxidase N-terminal domain-containing protein	1e-158	WP_011195884.1
NODE_560_length_13530_cov_86.978,1076 8004 9080	1077	Anoxybacillus	GT4	glycosyltransferase family 4 protein	zero	WP_042535227.1
NODE_4_length_146911_cov_915.195,1982 100570 102552	1983	Symbiobacterium	GT2	glycosyltransferase	zero	WP_011195805.1
NODE_1054_length_6036_cov_28.1495,323 2182 2505	324	Geobacillus	AA1	Copper resistance protein A precursor	4e-54	KPC98078.1
NODE_5650_length_1168_cov_2.63522,1167 1 1168	1168	Algoriphagus	CBM9	carbohydrate binding family 9 domain-containing protein	zero	WP_119477207.1
NODE_1550_length_3991_cov_12.3948,1060 2931 3991	1061	Thermoanaerobacterium	GT26	polysaccharide pyruvyl transferase CsaB	zero	WP_015310980.1
NODE_7340_length_837_cov_2.88107,774 63 837	775	Pseudoclostridium	GH5	glycoside hydrolase family 5 protein	zero	WP_103083235.1
NODE_3142_length_2087_cov_2.76919,1402 685 2087	1403	Pseudoclostridium	GH1	mannose-6-phosphate isomerase	zero	WP_103081051.1
NODE_416_length_18066_cov_31.2751,1388 13932 15320	1389	Bacillus	GH1	glycoside hydrolase family 1 protein	zero	WP_034772911.1
NODE_1730_length_3576_cov_3.05169,1055 2200 3255	1056	Proteobacteria bacterium	CE4	polysaccharide deacetylase	zero	PZN45257.1
NODE_5347_length_1242_cov_27.9427,623 502 1125	624	Bacillus	CE4	polysaccharide deacetylase family protein	4e-113	WP_034725244.1
NODE_869_length_7835_cov_15.1288,911 3336 4247	912	Thermoanaerobacterium	CBM50	LysM peptidoglycan-binding domain-binding protein	zero	WP_013297022.1
NODE_861_length_7911_cov_36.0064,1583 2960 4543	1584	Bacillus	AA1	multicopper oxidase family protein	zero	WP_003349937.1
NODE_241_length_28175_cov_139,1436 20051 21487	1437	Anoxybacillus	GH1	6-phospho-beta-glucosidase	zero	WP_111645908.1
NODE_4827_length_1397_cov_1.9687,461 1 462	462	Thermoclostridium	GH43	family 43 glycosylhydrolase	2e-87	WP_015358799.1
NODE_44_length_73541_cov_84.705,1037 3052 4089	1038	Aneurinibacillus	GH18	copper amine oxidase N-terminal domain-containing protein	zero	WP_091261399.1
NODE_44_length_73541_cov_84.705,1037 3052 4089	1038	Aneurinibacillus	GH18	copper amine oxidase N-terminal domain-containing protein	zero	WP_091261399.1
NODE_150_length_37752_cov_31.8249,674 32873 33547	675	Tepidimicrobium	GT2	TIGR04283 family arsenosugar biosynthesis glycosyltransferase	1e-122	WP_093754779.1
NODE_10781_length_474_cov_9.85442,473 1 474	474	Thermohydrogenium	CE4	peptidoglycan-N-acetylmuramic acid deacetylase	5e-89	TCW38089.1
NODE_648_length_11257_cov_15.2836,1175 7767 8942	1176	Thermoanaerobacterium	GT4	glycosyltransferase	zero	WP_150201363.1
NODE_1080_length_5921_cov_28.0643,1328 2620 3948	1329	Aeribacillus	CE4	polysaccharide deacetylase family protein	zero	WP_094245495.1
NODE_8701_length_661_cov_2.58251,469 192 661	470	Thermoanaerobacterium	GT2	glycosyltransferase	2e-71	WP_150201375.1
NODE_8701_length_661_cov_2.58251,469 192 661	470	Thermoanaerobacterium	GT2	glycosyltransferase	2e-71	WP_150201375.1
NODE_45_length_73066_cov_27.4144,1073 29710 30783	1074	Bacillus	GT4	glycosyltransferase	zero	WP_095141226.1
NODE_29_length_79164_cov_25.7429,710 43794 44504	711	Tissierellia bacterium	CBM50	TPA: LysM peptidoglycan-binding domain-containing protein	4e-115	HHV45417.1
NODE_1368_length_4515_cov_6.34843,989 1056 2045	990	Thermoanaerobacterium	GT2	sugar transferase	zero	WP_094043243.1
NODE_4618_length_1471_cov_2.0452,1470 1 1471	1471	Pseudoclostridium	GT4	polysaccharide pyruvyl transferase CsaB	zero	WP_103081474.1
NODE_4618_length_1471_cov_2.0452,1470 1 1471	1471	Pseudoclostridium	GT4	polysaccharide pyruvyl transferase CsaB	zero	WP_103081474.1
NODE_2888_length_2249_cov_3.60939,824 1 825	825	Chelatococcus	GT2	MULTISPECIES: UDP-glucose 4-epimerase GalE	zero	WP_055458596.1
NODE_45_length_73066_cov_27.4144,737 30930 31667	738	Bacillus	GT2	MULTISPECIES: glycosyltransferase	zero	WP_041846123.1
NODE_680_length_10567_cov_9.4999,848 4653 5501	849	Thermoanaerobacterium	GH43	carbohydrate ABC transporter permease	zero	WP_013296704.1
NODE_137_length_40689_cov_28.5838,710 30561 31271	711	Paenibacillus	AA6	NAD(P)H:quinone oxidoreductase	5e-114	WP_161742615.1
NODE_455_length_16512_cov_62.8583,953 1890 2843	954	Tepidimicrobium	GH25	glycoside hydrolase family 25	7e-124	WP_159428720.1
NODE_6004_length_1086_cov_1.76528,904 1 905	905	Chelatococcus	GT4	MULTISPECIES: glycosyltransferase	zero	WP_055458608.1
NODE_1455_length_4262_cov_3.48277,1094 1254 2348	1095	Caldicoprobacter	GT4	glycosyltransferase family 4 protein	3e-165	WP_092282633.1
NODE_719_length_10006_cov_15.7851,1133 4156 5289	1134	Garciella	GT4	glycosyltransferase family 4 protein	4e-166	WP_113802575.1
NODE_3115_length_2103_cov_77.4067,1112 137 1249	1113	Aneurinibacillus	GT4	glycosyltransferase family 4 protein	9e-175	WP_080869362.1
NODE_79_length_55118_cov_158.735,1154 10068 11222	1155	Caldibacillus	GT28	UDP-N-acetylglucosamine 2-epimerase	zero	WP_026499994.1
NODE_6542_length_974_cov_1.69967,973 1 974	974	Thermohydrogenium	GH1	broad-specificity cellobiase	zero	TCW36482.1
NODE_1058_length_6026_cov_27.2048,1694 3705 5399	1695	Bacillus	AA3	FAD-dependent oxidoreductase	zero	WP_034768802.1
NODE_10394_length_493_cov_5.49772,492 1 493	493	Thermoanaerobacterium	GH5	cellulase family glycosylhydrolase	3e-111	HHV75204.1
NODE_242_length_28130_cov_142.53,320 10683 11003	321	Caldibacillus	GH1	PTS lactose/cellobiose transporter subunit IIA	2e-62	WP_154652863.1
NODE_37_length_76820_cov_95.5551,3422 62169 65591	3423	Aneurinibacillus	GT4	glycosyltransferase	zero	WP_057898986.1
NODE_549_length_13746_cov_30.4954,1505 12045 13550	1506	Parageobacillus	GH13	alpha-amylase	zero	WP_090950134.1
NODE_7228_length_853_cov_15.8684,198 1 199	199	Thermoanaerobacterium	GH67	alpha-glucuronidase	2e-31	WP_094043081.1					`
NODE_11491_length_456_cov_1.78803,436 20 456	437	Thermoanaerobacterium	GT2	sugar transferase	6e-82	WP_013297428.1
NODE_1395_length_4447_cov_3.36612,2240 859 3099	2241	Thermoanaerobacterium	GH2	glycoside hydrolase family 2 protein	zero	WP_085113194.1
NODE_566_length_13372_cov_21.8587,1418 3150 4568	1419	Clostridium	GT51	peptidoglycan glycosyltransferase	zero	WP_005587388.1
NODE_1113_length_5704_cov_14.7566,1406 3224 4630	1407	Thermoanaerobacterium	CE14	PIG-L family decaetylase	zero	WP_013297104.1
NODE_5426_length_1221_cov_3.33448,176 1045 1221	177	Ruminiclostridium	GH8	xylanase	5e-19	WP_080064536.1
NODE_5426_length_1221_cov_3.33448,176 1045 1221	177	Ruminiclostridium	GH8	xylanase	5e-19	WP_080064536.1
NODE_5426_length_1221_cov_3.33448,176 1045 1221	177	Ruminiclostridium	GH8	xylanase	5e-19	WP_080064536.1
NODE_706_length_10106_cov_13.2195,1112 2028 3140	1113	Thermoanaerobacterium	GT4	glycosyltransferase	zero	WP_013298251.1
NODE_867_length_7871_cov_7.28659,2009 5294 7303	2010	Thermohydrogenium	GH31	alpha-D-xyloside xylohydrolase	zero	TCW34427.1
NODE_3024_length_2152_cov_3.83548,1080 1 1081	1081	Pseudoclostridium	GT28	glycosyltransferase	zero	WP_103079901.1
NODE_7389_length_830_cov_1.44774,829 1 830	830	Pseudoxanthomonas	GT2	glycosyltransferase	9e-173	WP_162124974.1
NODE_545_length_13813_cov_99.4708,1565 11479 13044	1566	Bacillus	GT2	glycosyltransferase family 2 protein	4e-177	WP_101639799.1
NODE_571_length_13299_cov_161.885,869 7511 8380	870	Caldibacillus	GH32	sucrose-6-phosphate hydrolase	zero	WP_020156499.1
NODE_2043_length_3046_cov_913.869,1139 968 2107	1140	Symbiobacterium	GH18	copper amine oxidase N-terminal domain-containing protein	zero	WP_011196408.1
NODE_2043_length_3046_cov_913.869,1139 968 2107	1140	Symbiobacterium	GH18	copper amine oxidase N-terminal domain-containing protein	zero	WP_011196408.1
NODE_951_length_7061_cov_8.4302,827 3305 4132	828	Thermoanaerobacterium	GH43	carbohydrate ABC transporter permease	zero	WP_013787718.1
NODE_57_length_66749_cov_877.459,1037 31237 32274	1038	Symbiobacterium	GT4	glycosyltransferase family 4 protein	zero	WP_011195497.1
NODE_57_length_66749_cov_877.459,1037 31237 32274	1038	Symbiobacterium	GT4	glycosyltransferase family 4 protein	zero	WP_011195497.1
NODE_57_length_66749_cov_877.459,1037 31237 32274	1038	Symbiobacterium	GT4	glycosyltransferase family 4 protein	zero	WP_011195497.1
NODE_57_length_66749_cov_877.459,1037 31237 32274	1038	Symbiobacterium	GT4	glycosyltransferase family 4 protein	zero	WP_011195497.1
NODE_11033_length_468_cov_0.94431,467 1 468	468	Pseudoxanthomonas	GT4	glycosyltransferase	7e-70	WP_162124892.1
NODE_13805_length_352_cov_1.31313,346 6 352	347	Pseudoxanthomonas	GH43	family 43 glycosylhydrolase	9e-59	WP_162124712.1
NODE_2159_length_2898_cov_15.0137,1397 629 2026	1398	Thermoanaerobacterium	GH4	alpha-glucosidase/alpha-galactosidase	zero	WP_150200622.1
NODE_1965_length_3156_cov_3.59852,613 2543 3156	614	Pseudoclostridium	CBM6	carbohydrate-binding protein	6e-134	WP_103090258.1
NODE_12514_length_408_cov_1.65722,407 1 408	408	Pseudoclostridium	GH3	glycosyl hydrolase family 3 C-terminal domain-containing protein
NODE_6556_length_971_cov_2.32424,389 582 971	390	Pseudoclostridium	GH32	GH32 C-terminal domain-containing protein	4e-90	WP_161950359.1
NODE_6556_length_971_cov_2.32424,389 582 971	390	Pseudoclostridium	GH32	GH32 C-terminal domain-containing protein	4e-90	WP_161950359.1
NODE_3928_length_1714_cov_2.79626,878 614 1492	879	Algoriphagus	GH32	carbohydrate kinase	zero	WP_111393495.1
NODE_1339_length_4593_cov_14.0553,1004 1306 2310	1005	Thermoanaerobacterium	GT4	glycosyltransferase	zero	WP_013297568.1
NODE_2777_length_2332_cov_2.54765,1728 1 1729	1729	Pseudoclostridium	CBM35	carbohydrate-binding protein	zero	WP_103090529.1
NODE_6580_length_967_cov_13.7423,587 248 835	588	Thermohydrogenium	PL9	S-layer family protein
NODE_644_length_11364_cov_8.93041,994 1 995	995	Thermoanaerobacterium	GH1	glycoside hydrolase family 1 protein	zero	WP_015311078.1
NODE_644_length_11364_cov_8.93041,994 1 995	995	Thermoanaerobacterium	GH1	glycoside hydrolase family 1 protein	zero	WP_015311078.1
NODE_560_length_13530_cov_86.978,749 11521 12270	750	Bacillaceae bacterium	GT2	MULTISPECIES: glycosyltransferase	1e-163	WP_004577788.1
NODE_5464_length_1210_cov_6.18009,1209 1 1210	1210	Thermoanaerobacterium	CBM54	S-layer homology domain-containing protein	zero	WP_014757626.1
NODE_7740_length_782_cov_1.25447,781 1 782	782	Pseudoxanthomonas	GT56	glycosyltransferase	2e-177	WP_162123352.1
NODE_7740_length_782_cov_1.25447,781 1 782	782	Pseudoxanthomonas	GH13	glycosyltransferase	2e-177	WP_162123352.1
NODE_7740_length_782_cov_1.25447,781 1 782	782	Pseudoxanthomonas	GH84	glycosyltransferase	2e-177	WP_162123352.1
NODE_13387_length_370_cov_1.2381,369 1 370	370	Pseudoclostridium	CE4	glycoside hydrolase family 13 protein	9e-80	WP_103090362.1
NODE_1227_length_5098_cov_3.67301,2526 2572 5098	2527	Algoriphagus	GH42	glycosyl hydrolase	zero	WP_111391867.1
NODE_12128_length_427_cov_7.09677,197 1 198	198	Thermoanaerobacterium	GH53	beta-galactosidase	5e-34	WP_014758166.1
NODE_4796_length_1409_cov_6.85672,1077 332 1409	1078	Thermoanaerobacterium	GH39	xylan 1,4-beta-xylosidase	zero	HHV74180.1
NODE_97_length_49663_cov_98.7161,845 46844 47689	846	Anerinibacillus	CBM50	MULTISPECIES: polysaccharide deacetylase	zero	WP_057897319.1
NODE_1749_length_3536_cov_3.07641,1469 1509 2978	1470	Algoriphagus	CE11	glycosyl transferase	zero	WP_111392077.1
NODE_8242_length_717_cov_1.47281,522 195 717	523	Pseudoclostridium	GT26	sugar transferase	4e-121	AUS98671.1
NODE_8830_length_646_cov_2.77157,645 1 646	646	Pseudoclostridium	GH3	serine hydrolase	2e-152	WP_103079833.1
NODE_8830_length_646_cov_2.77157,645 1 646	646	Pseudoclostridium	GH3	serine hydrolase	2e-152	WP_103079833.1
NODE_4678_length_1450_cov_2.02939,759 691 1450	760	Algoriphagus	GH3	serine hydrolase	9e-169	WP_111394927.1
NODE_4678_length_1450_cov_2.02939,759 691 1450	760	Algoriphagus	GH3	serine hydrolase	9e-169	WP_111394927.1
NODE_4678_length_1450_cov_2.02939,759 691 1450	760	Algoriphagus	GH3	serine hydrolase	9e-169	WP_111394927.1
NODE_4678_length_1450_cov_2.02939,759 691 1450	760	Algoriphagus	GH3	serine hydrolase	9e-169	WP_111394927.1
NODE_3999_length_1685_cov_2.97914,982 1 983	983	Mariniradius	CE1	serine hydrolase	zero	WP_008631211.1
NODE_27_length_81975_cov_953.188,857 44787 45644	858	Symbiobacterium	CBM50	serine hydrolase	zero	WP_158506966.1
NODE_27_length_81975_cov_953.188,857 44787 45644	858	Symbiobacterium	CBM50	serine hydrolase	zero	WP_158506966.1
NODE_12189_length_425_cov_1.05405,424 1 425	425	Halobacillus	GH3	serine hydrolase	2e-96	WP_089654102.1
NODE_12189_length_425_cov_1.05405,424 1 425	425	Halobacillus	GH3	serine hydrolase	2e-96	WP_089654102.1
NODE_256_length_27210_cov_900.039,377 16966 17343	378	Symbiobacterium	CBM50	serine hydrolase	8e-59	WP_011195697.1
NODE_23_length_86665_cov_932.151,1208 30520 31728	1209	Symbiobacterium	GH3	serine hydrolase	zero	WP_011196147.1
NODE_23_length_86665_cov_932.151,1208 30520 31728	1209	Symbiobacterium	GH3	serine hydrolase	zero	WP_011196147.1
NODE_2253_length_2792_cov_2.70442,1034 1227 2261	1035	Algoriphagus	GH3	serine hydrolase	zero	WP_119477754.1
NODE_2253_length_2792_cov_2.70442,1034 1227 2261	1035	Algoriphagus	GH3	serine hydrolase	zero	WP_119477754.1
NODE_2253_length_2792_cov_2.70442,1034 1227 2261	1035	Algoriphagus	GH3	serine hydrolase	zero	WP_119477754.1
NODE_567_length_13336_cov_98.6398,1049 9957 11006	1050	Bacillus	GH3	serine hydrolase	7e-178	WP_097159787.1
NODE_2719_length_2372_cov_2.77212,2359 1 2360	2360	Algoriphagus	GH3	serine hydrolase	zero	WP_111394703.1
NODE_77_length_55751_cov_962.668,818 24599 25417	819	Symbiobacterium	CBM50	serine hydrolase	zero	WP_011195047.1
NODE_1538_length_4010_cov_3.0182,842 1992 2834	843	Algoriphagus	GH3	serine hydrolase	4e-179	WP_119479416.1
NODE_31_length_78531_cov_1072.84,932 51844 52776	933	Symbiobacterium	CBM50	serine hydrolase	zero	WP_043713256.1
NODE_31_length_78531_cov_1072.84,932 51844 52776	933	Symbiobacterium	CBM50	serine hydrolase	zero	WP_043713256.1
NODE_77_length_55751_cov_962.668,1241 7801 9042	1242	Symbiobacterium	CBM50	serine hydrolase	zero	WP_011195067.1
NODE_77_length_55751_cov_962.668,1241 7801 9042	1242	Symbiobacterium	CBM50	serine hydrolase	zero	WP_011195067.1
NODE_1340_length_4591_cov_3.04211,1232 1538 2770	1233	Algoriphagus	GH3	serine hydrolase	zero	WP_111391848.1
NODE_1864_length_3318_cov_16.1364,779 456 1235	780	Thermoanaerobacterium	CBM50	serine hydrolase	3e-176	WP_150200633.1
NODE_10751_length_475_cov_0.928571,405 70 475	406	Pseudoclostridium	CBM50	serine hydrolase	3e-87	WP_103090290.1
NODE_10751_length_475_cov_0.928571,405 70 475	406	Pseudoclostridium	CBM50	serine hydrolase	3e-87	WP_103090290.1
NODE_13173_length_377_cov_1.89752,376 1 377	377	Caldanaerobius	GH3	serine hydrolase	2e-69	WP_026485673.1
NODE_10_length_129408_cov_88.7374,791 117925 118716	792	Aneurinibacillus	CBM50	serine hydrolase	zero	WP_091260070.1
NODE_201_length_31778_cov_951.167,1445 2011 3456	1446	Symbiobacterium	CBM50	serine hydrolase	zero	WP_011195112.1
NODE_201_length_31778_cov_951.167,1445 2011 3456	1446	Symbiobacterium	CBM50	serine hydrolase	zero	WP_011195112.1
NODE_8471_length_688_cov_1.1406,677 1 678	678	Pseudoxanthomonas	GH3	serine hydrolase	5e-152	WP_162124468.1
NODE_8471_length_688_cov_1.1406,677 1 678	678	Pseudoxanthomonas	GH3	serine hydrolase	5e-152	WP_162124468.1
NODE_13947_length_347_cov_1.33219,346 1 347	347	Algoriphagus	GH3	serine hydrolase	1e-70	WP_111394703.1
NODE_1362_length_4527_cov_8.375,1084 1 1085	1085	Thermoanaerobacterium	GH39	serine hydrolase	zero	WP_013297195.1
NODE_34_length_77517_cov_84.4259,563 55185 55748	564	Aneurinibacillus	GH23	MULTISPECIES: lysozyme family protein	1e-122	WP_057898822.1
NODE_106_length_47510_cov_32.5127,485 34234 34719	486	Aeribacillus	CE14	flavin reductase (DIM6/NTAB) family NADH-FMN oxidoreductase RutF	5e-111	TVZ87622.1
NODE_525_length_14379_cov_32.0509,476 6328 6804	477	Aeribacillus	CE14	flavin reductase family protein	7e-114	WP_144597410.1
NODE_3691_length_1822_cov_2.20883,536 724 1260	537	Proteobacteria bacterium	CE14	4-hydroxyphenylacetate 3-monooxygenase	1e-122	PZN43836.1
NODE_331_length_22010_cov_46.1474,440 5462 5902	441	Geobacillus	CE14	flavin oxidoreductase	4e-104	BBW47977.1
NODE_805_length_8793_cov_28.5616,494 4521 5015	495	Aeribacillus	CE14	MULTISPECIES: flavin reductase	1e-111	WP_063389616.1
NODE_151_length_37588_cov_28.2741,476 14602 15078	477	Bacillus	CE14	MULTISPECIES: flavin reductase family protein	6e-107	WP_041846541.1
NODE_2056_length_3035_cov_3.07718,1355 262 1617	1356	Protobacteria bacterium	PL9	hypothetical protein DIU59_10550 [Proteobacteria bacterium]
