# Supplementary material for: Functional characterization of thermotolerant microbial consortium for lignocellulolytic enzymes with central role of Firmicutes in rice straw depolymerization
Source: Sci Rep. 2021 Feb 4;11:3032. doi: 10.1038/s41598-021-82163-x (PMC7862241; doi:10.1038/s41598-021-82163-x)
Supplement: Supplementary file 6 — Supplementary Table S4. [file 41598_2021_82163_MOESM6_ESM.xlsx]

## Sheet: Sheet1
Title: Functional characterization of thermotolerant microbial consortium for lignocellulolytic enzymes with central role of firmicutes in rice straw depolymerisation
Authors: Parmeshwar V. Gavande, Arijita Basak, Subhajit Sen, Khusboo Lepcha, Nensina Murmu, Vijeta Rai, Deepika Mazumdar, Shyama Prasad Saha, Vaskar Das, Shilpi Ghosh
Lignocelluloltic CAZymes		Bacterial Genera		CAZyme Family
xylanase		Acetanaerobacterium		GH8
xylanase		Ruminiclostridium		GH8
xylanase		Ruminiclostridium		GH8
xylanase		Ruminiclostridium		GH8
1,4-beta-xylanase		Thermoanaerobacterium		GH10
1,4-beta-xylanase		Thermoanaerobacterium		GH10
1,4-beta-xylanase		Thermoanaerobacterium		GH10
1,4-beta-xylanase		Thermoanaerobacterium		GH10
1,4-beta-xylanase		Thermoanaerobacterium		GH10
beta-1,4-xylanase		Thermoanaerobacterium		GH10
beta-1,4-xylanase		Thermoanaerobacterium		GH10
beta-1,4-xylanase		Thermoanaerobacterium		GH10
endo-1,4-beta-xylanase		Thermoanaerobacterium		GH10
endo-1,4-beta-xylanase		Thermoanaerobacterium		GH10
endo-1,4-beta-xylanase		Thermoanaerobacterium		GH10
endo-1,4-beta-xylanase		Algoriphagus		GH10
endo-1,4-beta-xylanase		Algoriphagus		GH10/ CBM9/22
alpha-glucuronidase		Algoriphagus		GH67
alpha-glucuronidase		Thermoanaerobacterium		GH67
alpha-glucuronidase		Thermoanaerobacterium		GH67
alpha-glucuronidase		Thermoanaerobacterium		GH67
alpha-glucuronidase		Thermoanaerobacterium		GH67
alpha-glucuronidase		Thermoanaerobacterium		GH67
alpha-glucuronidase		Thermoanaerobacterium		GH67
alpha-glucuronidase		Thermoanaerobacterium		GH67
alpha-glucuronidase		Thermoanaerobacterium		GH67
alpha-glucuronidase		Thermoanaerobacterium		GH67
alpha-glucuronidase		Thermoanaerobacterium		GH67
alpha-glucuronidase		Thermoanaerobacterium		GH67
alpha-glucuronidase		Thermoanaerobacterium		GH67
alpha-glucuronidase		Thermoanaerobacterium		GH67
alpha-L-arabinofuranisidase		Pseudoclostridium		GH51
alpha-L-arabinofuranosidase		Chelatococcus		GH51
alpha-L-arabinofuranosidase		Chelatococcus		GH51
alpha-L-arabinofuranosidase		Pseudoclostridium		GH51
alpha-L-arabinofuranosidase		Pseudoclostridium		GH51
alpha-L-arabinofuranosidase		Pseudoclostridium		GH51
alpha-L-arabinofuranosidase		Pseudoclostridium		GH51
alpha-L-arabinofuranosidase		Pseudoclostridium		GH51
alpha-L-arabinofuranosidase		Pseudoclostridium		GH51
alpha-L-arabinofuranosidase		Pseudoclostridium		GH51
alpha-L-arabinofuranosidase		Pseudoclostridium		GH51
alpha-L-arabinofuranosidase		Pseudoclostridium		GH51
alpha-L-arabinofuranosidase		Thermoanaerobacterium		GH51
alpha-L-arabinofuranosidase		Thermoanaerobacterium		GH51
alpha-L-arabinofuranosidase		Thermoanaerobacterium		GH51
alpha-L-arabinofuranosidase		Thermoanaerobacterium		GH51
alpha-L-arabinofuranosidase		Thermoanaerobacterium		GH51
alpha-L-arabinofuranosidase		Thermoanaerobacterium		GH51
alpha-L-arabinofuranosidase		Thermoanaerobacterium		GH51
alpha-L-arabinofuranosidase		Thermoanaerobacterium		GH51
alpha-L-arabinofuranosidase		Thermoanaerobacterium		GH51
alpha-L-arabinofuranosidase		Thermoanaerobacterium		GH51
Beta-xylosidase		Caldibacillus		GH43
beta-xylosidase		Thermoanaerobacterium		GH39
beta-xylosidase		Thermoanaerobacterium		GH39
beta-xylosidase		Thermoanaerobacterium		GH39
xylan 1,4-beta-xylosidase		Thermoanaerobacterium		GH39
xylan 1,4-beta-xylosidase		Thermoanaerobacterium		GH39
xylan 1,4-beta-xylosidase		Thermoanaerobacterium		GH52
xylan 1,4-beta-xylosidase		Thermoanaerobacterium		GH52
xylan 1,4-beta-xylosidase		Thermoanaerobacterium		GH52
xylan 1,4-beta-xylosidase		Thermoanaerobacterium		GH39
xylan 1,4-beta-xylosidase		Thermoanaerobacterium		GH39
xylan 1,4-beta-xylosidase		Thermoanaerobacterium		GH39
xylan 1,4-beta-xylosidase		Thermoanaerobacterium		GH52
xylan 1,4-beta-xylosidase		Thermoanaerobacterium		GH52
xylan 1,4-beta-xylosidase		Thermoanaerobacterium		GH52
xylan 1,4-beta-xylosidase		Thermoanaerobacterium		GH52
xylan 1,4-beta-xylosidase		Thermoanaerobacterium		GH52
xylan 1,4-beta-xylosidase		Thermoanaerobacterium		GH52
xylan 1,4-beta-xylosidase		Thermoanaerobacterium		GH52
xylan 1,4-beta-xylosidase		Thermoanaerobacterium		GH52
acetylxylan esterase		Pseudoclostridium		CE7
acetylxylan esterase		Thermoanaerobacterium		CE7
acetylxylan esterase		Thermoanaerobacterium		CE7
acetylxylan esterase		Thermoanaerobacterium		CE7
acetylxylan esterase		Thermoanaerobacterium		CE7
acetylxylan esterase		Thermoanaerobacterium		CE7
acetylxylan esterase		Thermoanaerobacterium		CE7
acetylxylan esterase		Thermoanaerobacterium		CE7
acetyxylan esterase		Thermoanaerobacterium		CE7
acetyxylan esterase		Thermoanaerobacterium		CE7
alpha-galactosidase		Pseudoclostridium		GH36
alpha-galactosidase		Pseudoclostridium		GH36
alpha-galactosidase		Pseudoclostridium		GH36
alpha-galactosidase		Pseudoclostridium		GH36
alpha-galactosidase		Pseudoclostridium		GH36
alpha-galactosidase		Pseudoclostridium		GH36
alpha-galactosidase		Pseudoclostridium		GH4
alpha-galactosidase		Pseudoclostridium		GH4
alpha-galactosidase		Pseudoclostridium		GH4
alpha-galactosidase		Thermoanaerobacterium		GH36
alpha-galactosidase		Thermohydrogenium		GH36
alpha-galactosidase		Thermohydrogenium		GH4
alpha-galactosidase		Geobacillus		GH36
alpha-galactosidase		Symbiobacterium		GH4
alpha-galactosidase		Caldibacillus		GH36
alpha-glucosidase		Bacillus		GH13
alpha-glucosidase		Geobacillus		GH13
alpha-glucosidase		Geobacillus		GH13
alpha-glucosidase		Halomonas		GH13
alpha-glucosidase		Parageobacillus		GH13
alpha-glucosidase		Pseudoclostridium		GH13
alpha-glucosidase		Pseudoclostridium		GH13
alpha-glucosidase		Thermoanaerobacterium		GH4
alpha-glucosidase		Thermoanaerobacterium		GH13
alpha-glucosidase		Virgibacillus		GH63
alpha-glucosidase		Virgibacillus		GH63
alpha-glucosidase		Virgibacillus		GH63
alpha-glucosidase		Virgibacillus		GH63
alpha-glucosidase		Virgibacillus		GH63
alpha-glucosidase		Bacillus		GH13
alpha-mannosidase		Pseudoclostridium		GH38
alpha-mannosidase		Pseudoclostridium		GH38
alpha-mannosidase		Pseudoclostridium		GH38
alpha-mannosidase		Pseudoclostridium		GH38
alpha-mannosidase		Pseudoclostridium		GH38
alpha-mannosidase		Pseudoclostridium		GH38
alpha-mannosidase		Pseudoclostridium		GH38
alpha-mannosidase		Pseudoclostridium		GH38
alpha-mannosidase		Pseudoclostridium		GH38
alpha-mannosidase		Pseudoclostridium		GH38
alpha-mannosidase		Pseudoclostridium		GH38
alpha-mannosidase		Pseudoclostridium		GH38
alpha-mannosidase		Pseudoclostridium		GH38
alpha-mannosidase		Pseudoclostridium		GH38
alpha-mannosidase		Pseudoclostridium		GH38
alpha-mannosidase		Pseudoclostridium		GH38
alpha-mannosidase		Pseudoclostridium		GH38
alpha-mannosidase		Pseudoclostridium		GH38
alpha-mannosidase		Pseudoclostridium		GH38
beta-galactosidase		Caldibacillus		GH42
beta-galactosidase		Psudoclostridium		GH35
beta-galactosidase		Psudoclostridium		GH35
beta-galactosidase		Psudoclostridium		GH2
beta-galactosidase		Thermoanaerobacterium		GH42
beta-galactosidase		Thermoanaerobacterium		GH42
beta-galactosidase		Thermoanaerobacterium		GH42
beta-galactosidase		Thermoanaerobacterium		GH42
beta-galactosidase		Algoriphagus		GH2
beta-mannosidase		Caldibacillus		GH26
beta-mannosidase		Thermoanaerobacterium		GH26
beta-mannosidase		Thermoanaerobacterium		GH26
alpha-D-xyloside xylohydrolase		Thermohydrogenium		GH31
alpha-D-xyloside xylohydrolase		Thermohydrogenium		GH31
alpha-D-xyloside xylohydrolase		Thermohydrogenium		GH31
6-phospho-beta-glucosidase		Aeribacillus		GH4
6-phospho-beta-glucosidase		Aeribacillus		GH1
6-phospho-beta-glucosidase		Aeribacillus		GH1
6-phospho-beta-glucosidase		Aeribacillus		GH1
6-phospho-beta-glucosidase		Bacillus		GH1
6-phospho-beta-glucosidase		Anoxybacillus		GH1
6-phospho-beta-glucosidase		Baillaceae bacterium		GH1
6-phospho-beta-glucosidase		Bacillaceae bacterium		GH1
6-phospho-beta-glucosidase		Bacillus		GH4
6-phospho-beta-glucosidase		Caldibacillus		GH1
6-phospho-beta-glucosidase		Caldibacillus		GH4
6-phospho-beta-glucosidase		Caldibacillus		GH4
6-phospho-beta-glucosidase		Caldibacillus		GH1
6-phospho-beta-glucosidase		Caldibacillus		GH1
6-phospho-beta-glucosidase		Caldibacillus		GH1
6-phospho-beta-glucosidase		Geobacillus		GH4
6-phospho-beta-glucosidase		Geobacillus		GH4
6-phospho-beta-glucosidase		Geobacillus		GH4
6-phospho-beta-glucosidase		Pseudoclostridium		GH4
6-phospho-beta-glucosidase		Thermoanaerobacterium		GH4
6-phospho-beta-glucosidase		Thermoanaerobacterium		GH1
6-phospho-beta-glucosidase		Thermohydrogenium		GH1
6-phospho-beta-glucosidase		Vibrio		GH4
6-phospho-beta-glucosidase		Vibrio		GH4
6-phospho-beta-glucosidase		Vibrio		GH4
6-phospho-beta-glucosidase		Vibrio		GH4
6-phospho-beta-glucosidase		Vibrio		GH4
6-phospho-beta-glucosidase		Vibrio		GH4
beta-glucosidase		Bacillus		GH1
beta-glucosidase		Halobacillus		GH1
beta-glucosidase		Halobacillus		GH1
beta-glucosidase		Thermoanaerobacterium		GH1
beta-glucosidase BglX		Psudoclostridium		GH3
beta-glucosidase BglX		Psudoclostridium		GH3
beta-glucosidase BglX		Psudoclostridium		GH3
beta-glucosidase BglX		Psudoclostridium		GH3
periplasmic beta-glucosidase		Escherichia		GH3
periplasmic beta-glucosidase		Escherichia		GH3
periplasmic beta-glucosidase		Escherichia		GH3
periplasmic beta-glucosidase		Escherichia		GH3
periplasmic beta-glucosidase		Escherichia		GH3
periplasmic beta-glucosidase		Escherichia		GH3
periplasmic beta-glucosidase		Escherichia		GH3
periplasmic beta-glucosidase		Escherichia		GH3
periplasmic beta-glucosidase		Escherichia		GH3
periplasmic beta-glucosidase		Escherichia		GH3
periplasmic beta-glucosidase		Escherichia		GH3
periplasmic beta-glucosidase		Escherichia		GH3
periplasmic beta-glucosidase		Escherichia		GH3
periplasmic beta-glucosidase		Escherichia		GH3
periplasmic beta-glucosidase		Escherichia		GH3
periplasmic beta-glucosidase		Escherichia		GH3
periplasmic beta-glucosidase		Escherichia		GH3
periplasmic beta-glucosidase		Escherichia		GH3
periplasmic beta-glucosidase		Escherichia		GH3
periplasmic beta-glucosidase		Escherichia		GH3
periplasmic beta-glucosidase		Escherichia		GH3
periplasmic beta-glucosidase		Escherichia		GH3
periplasmic beta-glucosidase		Escherichia		GH3
periplasmic beta-glucosidase		Escherichia		GH3
periplasmic beta-glucosidase		Escherichia		GH3
periplasmic beta-glucosidase		Escherichia		GH3
periplasmic beta-glucosidase		Escherichia		GH3
periplasmic beta-glucosidase		Escherichia		GH3
periplasmic beta-glucosidase		Escherichia		GH3
periplasmic beta-glucosidase		Escherichia		GH3
periplasmic beta-glucosidase		Escherichia		GH3
periplasmic beta-glucosidase		Escherichia		GH3
periplasmic beta-glucosidase		Escherichia		GH3
periplasmic beta-glucosidase		Escherichia		GH3
periplasmic beta-glucosidase		Escherichia		GH3
periplasmic beta-glucosidase		Escherichia		GH3
periplasmic beta-glucosidase		Escherichia		GH3
periplasmic beta-glucosidase		Escherichia		GH3
periplasmic beta-glucosidase		Escherichia		GH3
periplasmic beta-glucosidase		Escherichia		GH3
periplasmic beta-glucosidase		Escherichia		GH3
periplasmic beta-glucosidase		Escherichia		GH3
periplasmic beta-glucosidase		Escherichia		GH3
periplasmic beta-glucosidase		Escherichia		GH3
periplasmic beta-glucosidase		Escherichia		GH3
periplasmic beta-glucosidase		Escherichia		GH3
periplasmic beta-glucosidase		Escherichia		GH3
periplasmic beta-glucosidase		Escherichia		GH3
periplasmic beta-glucosidase		Escherichia		GH3
periplasmic beta-glucosidase		Escherichia		GH3
periplasmic beta-glucosidase		Escherichia		GH3
periplasmic beta-glucosidase		Escherichia		GH3
periplasmic beta-glucosidase		Escherichia		GH3
periplasmic beta-glucosidase		Escherichia		GH3
periplasmic beta-glucosidase		Escherichia		GH3
periplasmic beta-glucosidase		Escherichia		GH3
periplasmic beta-glucosidase		Escherichia		GH3
periplasmic beta-glucosidase		Escherichia		GH3
periplasmic beta-glucosidase		Escherichia		GH3
periplasmic beta-glucosidase		Escherichia		GH3
periplasmic beta-glucosidase		Escherichia		GH3
periplasmic beta-glucosidase		Escherichia		GH3
periplasmic beta-glucosidase		Escherichia		GH3
periplasmic beta-glucosidase		Escherichia		GH3
periplasmic beta-glucosidase		Escherichia		GH3
periplasmic beta-glucosidase		Escherichia		GH3
periplasmic beta-glucosidase		Escherichia		GH3
periplasmic beta-glucosidase		Escherichia		GH3
periplasmic beta-glucosidase		Escherichia		GH3
periplasmic beta-glucosidase		Escherichia		GH3
periplasmic beta-glucosidase		Escherichia		GH3
Endoglucanase		Pseudoxanthomonas		GH9
Endoglucanase		Pseudoxanthomonas		GH9
Endoglucanase		Ruminiclostridium		GH8
cellulase family glycosylhydrolase		Caldibacillus		GH5
cellulase family glycosylhydrolase		Pseudoclostridium		GH5
cellulase family glycosylhydrolase		Pseudoclostridium		GH5
cellulase family glycosylhydrolase		Pseudoclostridium		GH5
cellulase family glycosylhydrolase		Thermoanaerobacterium		GH5
cellulase family glycosylhydrolase		Thermoanaerobacterium		GH5
cellulase family glycosylhydrolase		Thermoanaerobacterium		GH5
cellulase family glycosylhydrolase		Thermoanaerobacterium		GH5
cellulase family glycosylhydrolase		Thermoanaerobacterium		GH5
cellulase family glycosylhydrolase		Thermoanaerobacterium		GH5
cellulase family glycosylhydrolase		Thermoanaerobacterium		GH5
cellulase family glycosylhydrolase		Thermoanaerobacterium		GH5
cellulase family glycosylhydrolase		Thermoanaerobacterium		GH5
cellulase family glycosylhydrolase		Thermoanaerobacterium		GH5
cellulase family glycosylhydrolase		Thermoanaerobacterium		GH5
Exoglucanase (cellulose 1,4-beta-cellobiosidase)		Thermoanaerobacterium		GH10
Exoglucanase (cellulose 1,4-betacellobiosidase)		Thermoanaerobacterium		GH10
Exoglucanase		Thermohydrogenium		GH1
Cellobiose phosphorylase		Pseudoclostridium		GH94
Cellobiose phosphorylase		Pseudoclostridium		GH94
multicopper oxidase domain-containing protein		Bacillus		AA1
multicopper oxidase domain-containing protein		Bacillus		AA1
multicopper oxidase domain-containing protein		Bacilllus		AA1
multicopper oxidase domain-containing protein		Caldibacillus		AA1
multicopper oxidase domain-containing protein		Caldibacillus		AA1
multicopper oxidase domain-containing protein		Pseudoclostridium		AA1
multicopper oxidase domain-containing protein		Pseudoclostridium		AA1
multicopper oxidase domain-containing protein		Virgibacillus		AA1
multicopper oxidase domain-containing protein		Virgibacillus		AA1
multicopper oxidase domain-containing protein		Virgibacillus		AA1
multicopper oxidase domain-containing protein		Virgibacillus		AA1
multicopper oxidase family protein		Aneuribacillus		AA1
multicopper oxidase family protein		Bacillus		AA1
Catalase/ Peroxidase HPI		Geobacillus		AA2
Catalase/ Peroxidase HPI		Symbiobacterium		AA2
Catalase/ Peroxidase HPI		Geobacillus		AA2
Catalase/ Peroxidase HPI		Mariniradius		AA2
Catalase/ Peroxidase HPI		Symbiobacterium		AA2
GMC family Oxidoreductase		Algoriphagus		AA3
NAD(P)/FAD family oxidoreductase		Algoriphagus		AA3
NAD(P)/FAD family oxidoreductase		Algoriphagus		AA3
Multispecies NAD(P)/FAD dependent oxidoreductase		Aeribacillus		AA3
GMC family Oxidoreductase		Aneurinibacillus		AA3
GMC family oxidoreductase		Algoriphagus		AA3
FAD-dependent oxidoreductase		Symbiobacterium		AA3
GMC family oxidoreductase		Proteobacteria bacterium		AA3
GMC family oxidoreductase		Proteobacteria bacterium		AA3
GMC family oxidoreductase		Algoriphagus		AA3
GMC family oxidoreductase		Proteobacteria bacterium		AA3
Multispecies NAD(P)/FAD dependent oxidoreductase		Aneurinibacillus		AA3
FAD-dependent oxidoreductase		Thermoanaerobacterium		AA3
NAD(P)/FAD family oxidoreductase		Bacillus		AA3
NADH dehydrogenase		Geobacillus		AA3
GMC family oxidoreductase		Proteobacteria bacterium		AA3
NAD(P)/FAD family oxidoreductase		Bacillus		AA3
FAD dependent oxidoreductase		Bacillus		AA3
GMC family oxidoreductase		Algoriphagus		AA3
FAD dependent oxidoreductase		Bacillus		AA3
GMC family oxidoreductase		Algoriphagus		AA3
GMC family oxidoreductase		Algoriphagus		AA3
NAD(P)/FAD family oxidoreductase		Caldibacillus		AA3
GMC family oxidoreductase		Algoriphagus		AA3
FAD dependent oxidoreductase		Aneurinibacillus		AA3
GMC family oxidoreductase		Algoriphagus		AA3
FAD dependent oxidoreductase		Bacillus		AA3
glucose 1-dehydrogenase		Algoriphagus		AA3
glucose 1-dehydrogenase		Algoriphagus		AA3
glucose 1-dehydrogenase		Algoriphagus		AA3
glucose 1-dehydrogenase		Algoriphagus		AA3
glucose 1-dehydrogenase		Aneurinibacillus		AA3
glucose 1-dehydrogenase		Bacillus		AA3
glucose 1-dehydrogenase		Clostridiaceae		AA3
glucose 1-dehydrogenase		Pseudoclostridium		AA3
glucose 1-dehydrogenase		Soehngenia		AA3
glucose 1-dehydrogenase		Symbiobacterium		AA3
Multispecies FAD binding oxidoreductase		Aneurinibacillus		AA3
Multispecies FAD binding oxidoreductase		Chelatococcus		AA3
FAD binding oxidoreductase		Algoriphagus		AA3
FAD binding oxidoreductase		Algoriphagus		AA3
Multispecies FAD binding protein		Aeribacillus		AA3
FAD binding protein		Geobacillus		AA3
FAD binding protein		Aneurinibacillus		AA3
Multispecies FAD binding protein		Bacillus		AA3
Multispecies FAD binding protein		Thermoanaerobacterium		AA3
Multispecies FAD binding protein		Geobacillus		AA3
Glycolate oxidase		Aeribacillus		AA4
Glycolate oxidase		Bacillaceae bacterium		AA4
Glycolate oxidase		Symbiobacterium		AA4
Glycolate oxidase		Caldibacillus		AA4
Glycolate oxidase		Geobacillus		AA4
Glycolate oxidase		Bacillaceae bacterium		AA4
Glycolate oxidase		Aneurinibacillus		AA4
Copper oxidase		Paenibacillus		AA5
Copper oxidase		Paenibacillus		AA5
Copper oxidase		Thermobacillus		AA5
Copper oxidase		Proteobacteria bacterium		AA5
copper oxidase		Proteobacteria bacterium		AA5
NAD(P)H quinone oxidoreductase		Aeribacillus		AA6
NAD(P)H quinone oxidoreductase		Proteobacteria bacterium		AA6
NAD(P)H quinone oxidoreductase		Tissierella		AA6
NAD(P)H quinone oxidoreductase		Proteobacteria bacterium		AA6
NAD(P)H quinone oxidoreductase		Paenibacillus		AA6
NAD(P)H quinone oxidoreductase		Algoriphagus		AA6
NAD(P)H quinone oxidoreductase		Proteobacteria bacterium		AA6
NAD(P)H quinone oxidoreductase		Proteobacteria bacterium		AA6
NAD(P)H quinone oxidoreductase		Anerinibacillus		AA6
FAD binding oxidoreductase		Algoriphagus		AA3
Flavodoxin family protein [ Algoriphagus boseongensis]
Flavodoxin family protein [ Pseudoclostridium thermosuccinogens]
