# Supplementary material for: Functional characterization of thermotolerant microbial consortium for lignocellulolytic enzymes with central role of Firmicutes in rice straw depolymerization
Source: Sci Rep. 2021 Feb 4;11:3032. doi: 10.1038/s41598-021-82163-x (PMC7862241; doi:10.1038/s41598-021-82163-x)
Supplement: Supplementary file 7 — Supplementary Table S5. [file 41598_2021_82163_MOESM7_ESM.xlsx]

## Sheet: Sheet1
Title: Functional characterization of thermotolerant microbial consortium for lignocellulolytic enzymes with central role of firmicutes in rice straw depolymerisation
Authors: Parmeshwar V. Gavande, Arijita Basak, Subhajit Sen, Khusboo Lepcha, Nensina Murmu, Vijeta Rai, Deepika Mazumdar, Shyama Prasad Saha, Vaskar Das, Shilpi Ghosh
CAZyme Family	Name of CAZyme
GH1	Exoglucanase										1
GH1	β-glucosidase	2		4		4				3	1
GH3	β-glucosidase		4										72
GH4	β-glucosidase	1	1	1		2	3			1
GH4	α-galactosidase		3								1
GH5	Cellulase	11	3			1
GH8	Endoglucanase							1
GH8	Endoxylanase							3
GH9	Endoglucanase													2
GH10	Exoglucanase	2
GH10	Endoxylanase	11										2
GH13	α-glucosidase	2	2	2			2
GH31	α-xylosidase										3
GH36	α-galactosidase	1	6			1	1				1
GH38	α-mannosidase		19
GH39	β-xylosidase	8
GH43	β-xylosidase					1
GH52	β-xylosidase	11
GH51	α-L-arabinofuranisidase	10	10
GH63	α-glucosidase				6
GH67	α-glucuronidase	13										1
CE7	Acetyl xylan esterase	9	1
AA1	Multi copper oxidase		2	4	4	2			1
AA2	Catalase/Peroxidase						2
AA3	GMC oxidoreductase	2	1	7		1	1		6	2		16
AA4	Glycolate oxidase					1	1		1	1
AA6	Quinone-Oxidoreductase								1	1		1
